# Supplementary material for: Genome-wide identification of selection signals in fat-tailed and thin-tailed sheep populations
Source: Front Genet. 2025 Oct 17;16:1581914. doi: 10.3389/fgene.2025.1581914 (PMC12575197; doi:10.3389/fgene.2025.1581914)
Supplement: Supplementary file 1 [file Table1.xlsx]

## Sheet: TableS1-sample information
TableS1. Summary information of whole-genome sequences in this study.
Sample IDs	Populations	Raw bases (bp)	No. of raw reads	Sequencing depth	Country	Geographic regions	Data References	Phenotypes	Phenotype References
FKD2746	Afar Sheep	61815834600	412105564	15.9841	Ethiopia	Africa	Li et al., 2020	fat-tailed	Deniskova et al., 2018
FKD2702	Afar Sheep	65930611200	439537408	16.3663	Ethiopia	Africa	Lv et al., 2022	fat-tailed	Deniskova et al., 2018
FKD2759	Afar Sheep	70811162700	472074418	17.4197	Ethiopia	Africa	Lv et al., 2022	fat-tailed	Deniskova et al., 2018
LOCA1	Africa local populations(Morocco)	42523595121	433283566	12.2369	Morocco	Africa	NEXTGEN	thin-tailed	Mastrangelo et al., 2019
LOCA10	Africa local populations(Morocco)	40712246990	414363174	11.6285	Morocco	Africa	NEXTGEN	thin-tailed	Mastrangelo et al., 2019
LOCA11	Africa local populations(Morocco)	36224502202	370007104	10.5185	Morocco	Africa	NEXTGEN	thin-tailed	Mastrangelo et al., 2019
LOCA12	Africa local populations(Morocco)	37113653768	377410448	10.7136	Morocco	Africa	NEXTGEN	thin-tailed	Mastrangelo et al., 2019
LOCA13	Africa local populations(Morocco)	40750912714	416830786	11.1708	Morocco	Africa	NEXTGEN	thin-tailed	Mastrangelo et al., 2019
LOCA14	Africa local populations(Morocco)	40118214042	410393276	11.359	Morocco	Africa	NEXTGEN	thin-tailed	Mastrangelo et al., 2019
LOCA16	Africa local populations(Morocco)	36651623216	370272380	11.1825	Morocco	Africa	NEXTGEN	thin-tailed	Mastrangelo et al., 2019
LOCA18	Africa local populations(Morocco)	40374339729	410907868	10.743	Morocco	Africa	NEXTGEN	thin-tailed	Mastrangelo et al., 2019
LOCA19	Africa local populations(Morocco)	39657754007	402670982	11.3198	Morocco	Africa	NEXTGEN	thin-tailed	Mastrangelo et al., 2019
LOCA2	Africa local populations(Morocco)	41211700692	421565920	11.484	Morocco	Africa	NEXTGEN	thin-tailed	Mastrangelo et al., 2019
LOCA20	Africa local populations(Morocco)	45751259095	466668826	12.7169	Morocco	Africa	NEXTGEN	thin-tailed	Mastrangelo et al., 2019
LOCA21	Africa local populations(Morocco)	34633628974	351128330	10.47	Morocco	Africa	NEXTGEN	thin-tailed	Mastrangelo et al., 2019
LOCA22	Africa local populations(Morocco)	36376373457	371529744	10.5543	Morocco	Africa	NEXTGEN	thin-tailed	Mastrangelo et al., 2019
LOCA23	Africa local populations(Morocco)	36051109305	366131374	10.7732	Morocco	Africa	NEXTGEN	thin-tailed	Mastrangelo et al., 2019
LOCA24	Africa local populations(Morocco)	35747300561	362942972	10.5041	Morocco	Africa	NEXTGEN	thin-tailed	Mastrangelo et al., 2019
LOCA25	Africa local populations(Morocco)	42076217419	425437604	12.6128	Morocco	Africa	NEXTGEN	thin-tailed	Mastrangelo et al., 2019
LOCA26	Africa local populations(Morocco)	43796350190	443273440	13.1858	Morocco	Africa	NEXTGEN	thin-tailed	Mastrangelo et al., 2019
LOCA27	Africa local populations(Morocco)	40708687432	417109800	11.0669	Morocco	Africa	NEXTGEN	thin-tailed	Mastrangelo et al., 2019
LOCA28	Africa local populations(Morocco)	40758260749	415878144	11.4594	Morocco	Africa	NEXTGEN	thin-tailed	Mastrangelo et al., 2019
LOCA3	Africa local populations(Morocco)	36564631480	371690282	10.5675	Morocco	Africa	NEXTGEN	thin-tailed	Mastrangelo et al., 2019
LOCA30	Africa local populations(Morocco)	41372884952	418980418	12.0619	Morocco	Africa	NEXTGEN	thin-tailed	Mastrangelo et al., 2019
LOCA31	Africa local populations(Morocco)	40081536764	407762284	11.3696	Morocco	Africa	NEXTGEN	thin-tailed	Mastrangelo et al., 2019
LOCA33	Africa local populations(Morocco)	39581006037	401912902	11.2913	Morocco	Africa	NEXTGEN	thin-tailed	Mastrangelo et al., 2019
LOCA34	Africa local populations(Morocco)	39776671958	400371868	11.6584	Morocco	Africa	NEXTGEN	thin-tailed	Mastrangelo et al., 2019
LOCA35	Africa local populations(Morocco)	41089968672	414508378	11.7567	Morocco	Africa	NEXTGEN	thin-tailed	Mastrangelo et al., 2019
LOCA36	Africa local populations(Morocco)	44409123061	450616232	13.188	Morocco	Africa	NEXTGEN	thin-tailed	Mastrangelo et al., 2019
LOCA37	Africa local populations(Morocco)	39607315055	398917520	11.6814	Morocco	Africa	NEXTGEN	thin-tailed	Mastrangelo et al., 2019
LOCA39	Africa local populations(Morocco)	41900381478	422728616	11.8557	Morocco	Africa	NEXTGEN	thin-tailed	Mastrangelo et al., 2019
LOCA4	Africa local populations(Morocco)	40048788668	409814922	11.6575	Morocco	Africa	NEXTGEN	thin-tailed	Mastrangelo et al., 2019
LOCA40	Africa local populations(Morocco)	38823571937	392088104	11.4055	Morocco	Africa	NEXTGEN	thin-tailed	Mastrangelo et al., 2019
LOCA41	Africa local populations(Morocco)	37445035417	384028778	10.5283	Morocco	Africa	NEXTGEN	thin-tailed	Mastrangelo et al., 2019
LOCA42	Africa local populations(Morocco)	36034253358	365385764	10.8976	Morocco	Africa	NEXTGEN	thin-tailed	Mastrangelo et al., 2019
LOCA44	Africa local populations(Morocco)	35712420937	363807024	10.4435	Morocco	Africa	NEXTGEN	thin-tailed	Mastrangelo et al., 2019
LOCA45	Africa local populations(Morocco)	34550385410	350470952	10.1382	Morocco	Africa	NEXTGEN	thin-tailed	Mastrangelo et al., 2019
LOCA46	Africa local populations(Morocco)	39612538960	397668648	11.921	Morocco	Africa	NEXTGEN	thin-tailed	Mastrangelo et al., 2019
LOCA47	Africa local populations(Morocco)	37507911870	384261058	10.7247	Morocco	Africa	NEXTGEN	thin-tailed	Mastrangelo et al., 2019
LOCA48	Africa local populations(Morocco)	35668739149	362744240	10.5986	Morocco	Africa	NEXTGEN	thin-tailed	Mastrangelo et al., 2019
LOCA49	Africa local populations(Morocco)	37971142159	387803004	11.2014	Morocco	Africa	NEXTGEN	thin-tailed	Mastrangelo et al., 2019
LOCA5	Africa local populations(Morocco)	38507181124	392493850	11.2938	Morocco	Africa	NEXTGEN	thin-tailed	Mastrangelo et al., 2019
LOCA50	Africa local populations(Morocco)	37479596945	386900828	10.8782	Morocco	Africa	NEXTGEN	thin-tailed	Mastrangelo et al., 2019
LOCA52	Africa local populations(Morocco)	38720450407	394683006	11.3378	Morocco	Africa	NEXTGEN	thin-tailed	Mastrangelo et al., 2019
LOCA53	Africa local populations(Morocco)	38574199713	390497638	11.3058	Morocco	Africa	NEXTGEN	thin-tailed	Mastrangelo et al., 2019
LOCA54	Africa local populations(Morocco)	34555129688	350948676	10.1335	Morocco	Africa	NEXTGEN	thin-tailed	Mastrangelo et al., 2019
LOCA55	Africa local populations(Morocco)	39763188570	409781862	11.2984	Morocco	Africa	NEXTGEN	thin-tailed	Mastrangelo et al., 2019
LOCA56	Africa local populations(Morocco)	36146184673	362042476	10.9908	Morocco	Africa	NEXTGEN	thin-tailed	Mastrangelo et al., 2019
LOCA57	Africa local populations(Morocco)	36357280400	374377512	10.342	Morocco	Africa	NEXTGEN	thin-tailed	Mastrangelo et al., 2019
LOCA58	Africa local populations(Morocco)	39056119491	396061350	11.218	Morocco	Africa	NEXTGEN	thin-tailed	Mastrangelo et al., 2019
LOCA59	Africa local populations(Morocco)	37441996456	379382978	10.7848	Morocco	Africa	NEXTGEN	thin-tailed	Mastrangelo et al., 2019
LOCA6	Africa local populations(Morocco)	43775577882	444778738	12.6361	Morocco	Africa	NEXTGEN	thin-tailed	Mastrangelo et al., 2019
LOCA60	Africa local populations(Morocco)	32859180861	332044944	10.063	Morocco	Africa	NEXTGEN	thin-tailed	Mastrangelo et al., 2019
LOCA61	Africa local populations(Morocco)	37892577419	385398290	10.9567	Morocco	Africa	NEXTGEN	thin-tailed	Mastrangelo et al., 2019
LOCA62	Africa local populations(Morocco)	36116098401	365518794	10.7091	Morocco	Africa	NEXTGEN	thin-tailed	Mastrangelo et al., 2019
LOCA63	Africa local populations(Morocco)	37445583492	379793400	10.8393	Morocco	Africa	NEXTGEN	thin-tailed	Mastrangelo et al., 2019
LOCA64	Africa local populations(Morocco)	33059405335	331940676	10.1232	Morocco	Africa	NEXTGEN	thin-tailed	Mastrangelo et al., 2019
LOCA65	Africa local populations(Morocco)	38147990457	388125544	11.1521	Morocco	Africa	NEXTGEN	thin-tailed	Mastrangelo et al., 2019
LOCA67	Africa local populations(Morocco)	38196598983	388561960	11.1059	Morocco	Africa	NEXTGEN	thin-tailed	Mastrangelo et al., 2019
LOCA68	Africa local populations(Morocco)	36833249159	372503284	10.7803	Morocco	Africa	NEXTGEN	thin-tailed	Mastrangelo et al., 2019
LOCA69	Africa local populations(Morocco)	36324971805	367871738	10.7506	Morocco	Africa	NEXTGEN	thin-tailed	Mastrangelo et al., 2019
LOCA7	Africa local populations(Morocco)	36851600078	378984762	10.6302	Morocco	Africa	NEXTGEN	thin-tailed	Mastrangelo et al., 2019
LOCA70	Africa local populations(Morocco)	37428132556	382192692	10.3002	Morocco	Africa	NEXTGEN	thin-tailed	Mastrangelo et al., 2019
LOCA71	Africa local populations(Morocco)	37047841777	381440232	10.5261	Morocco	Africa	NEXTGEN	thin-tailed	Mastrangelo et al., 2019
LOCA72	Africa local populations(Morocco)	37733057279	388480828	10.8931	Morocco	Africa	NEXTGEN	thin-tailed	Mastrangelo et al., 2019
AWD1	African_White_Dorper	38408491898	380282098	10.1281	-	Africa	Naval-Sanchez et al., 2018	thin-tailed	Mastrangelo et al., 2019
AWD3	African_White_Dorper	40256379616	398578016	10.2835	-	Africa	Naval-Sanchez et al., 2018	thin-tailed	Mastrangelo et al., 2019
AFS33	Afshari Sheep	38508386554	381271154	10.844	-	the Middle East	Naval-Sanchez et al., 2018	fat-tailed	Dong et al., 2020; Porter et al., 2020
Iran201	Afshari Sheep	64161865800	427745772	15.6721	Iran	the Middle East	Deng et al., 2020	fat-tailed	Dong et al., 2020; Porter et al., 2020
Iran203	Afshari Sheep	68852824800	459018832	16.3713	Iran	the Middle East	Deng et al., 2020	fat-tailed	Dong et al., 2020; Porter et al., 2020
Iran202	Afshari Sheep	67190647800	447937652	16.1925	Iran	the Middle East	Li et al., 2020	fat-tailed	Dong et al., 2020; Porter et al., 2020
ALT8	Altamurana Sheep	75203250600	501355004	19.6299	Italy	Europe	Deng et al., 2020	thin-tailed	Deng et al., 2020
ALT9	Altamurana Sheep	63007444800	420049632	17.0604	Italy	Europe	Deng et al., 2020	thin-tailed	Deng et al., 2020
ALT6	Altamurana Sheep	67654963500	451033090	16.3789	Italy	Europe	Lv et al., 2022	thin-tailed	Deng et al., 2020
AL109	Altay Sheep	83167425600	554449504	20.1406	China	Central-and-East Asia	Li et al., 2020	fat-rumped	Li et al., 2020; Porter et al., 2020
AL111	Altay Sheep	80046952800	533646352	18.3895	China	Central-and-East Asia	Li et al., 2020	fat-rumped	Li et al., 2020; Porter et al., 2020
AL113	Altay Sheep	79745512200	531636748	18.9505	China	Central-and-East Asia	Li et al., 2020	fat-rumped	Li et al., 2020; Porter et al., 2020
AL114	Altay Sheep	81077726100	540518174	18.8889	China	Central-and-East Asia	Li et al., 2020	fat-rumped	Li et al., 2020; Porter et al., 2020
AL115	Altay Sheep	80941428600	539609524	18.6279	China	Central-and-East Asia	Li et al., 2020	fat-rumped	Li et al., 2020; Porter et al., 2020
AL116	Altay Sheep	81556398000	543709320	19.1305	China	Central-and-East Asia	Li et al., 2020	fat-rumped	Li et al., 2020; Porter et al., 2020
AL117	Altay Sheep	79855767900	532371786	19.553	China	Central-and-East Asia	Li et al., 2020	fat-rumped	Li et al., 2020; Porter et al., 2020
AL118	Altay Sheep	92241279300	614941862	22.5239	China	Central-and-East Asia	Li et al., 2020	fat-rumped	Li et al., 2020; Porter et al., 2020
AL119	Altay Sheep	82961742900	553078286	20.5788	China	Central-and-East Asia	Li et al., 2020	fat-rumped	Li et al., 2020; Porter et al., 2020
AL120	Altay Sheep	79863221700	532421478	19.4158	China	Central-and-East Asia	Li et al., 2020	fat-rumped	Li et al., 2020; Porter et al., 2020
AW454	Awassi Sheep	42150689560	417333560	10.9969	-	the Middle East	Naval-Sanchez et al., 2018	fat-tailed	Deng et al., 2020
AWA14	Awassi Sheep	48594898800	323965992	15.5404	Iraq	the Middle East	Lv et al., 2022	fat-tailed	Deng et al., 2020
AWA21	Awassi Sheep	61827933000	412186220	15.1115	Iraq	the Middle East	Li et al., 2020	fat-tailed	Deng et al., 2020
AWA33	Awassi Sheep	60713767200	404758448	11.4824	Iraq	the Middle East	Deng et al., 2020	fat-tailed	Deng et al., 2020
Iran241	Baluchi Sheep	63199215600	421328104	14.9559	Iran	the Middle East	Deng et al., 2020	fat-tailed	Mastrangelo et al., 2019
Iran242	Baluchi Sheep	57613074300	384087162	12.8357	Iran	the Middle East	Deng et al., 2020	fat-tailed	Mastrangelo et al., 2019
Iran246	Baluchi Sheep	74091687000	493944580	16.1339	Iran	the Middle East	Deng et al., 2020	fat-tailed	Mastrangelo et al., 2019
MG366	Barga Sheep	66518107500	443454050	15.3666	Monglia	Central-and-East Asia	Deng et al., 2020	fat-tailed	Mastrangelo et al., 2019
MG367	Barga Sheep	66928900800	446192672	16.5717	Monglia	Central-and-East Asia	Deng et al., 2020	fat-tailed	Mastrangelo et al., 2019
MG363	Barga Sheep	66034216800	440228112	15.5294	Monglia	Central-and-East Asia	Lv et al., 2022	fat-tailed	Mastrangelo et al., 2019
6	Barki Sheep	69487863600	463252424	16.6996	Egypt	Africa	Deng et al., 2020	fat-tailed	Mastrangelo et al., 2019
7	Barki Sheep	79337202300	528914682	19.1264	Egypt	Africa	Deng et al., 2020	fat-tailed	Mastrangelo et al., 2019
11	Barki Sheep	65553472500	437023150	16.0791	Egypt	Africa	Deng et al., 2020	fat-tailed	Mastrangelo et al., 2019
N17	Baruwal Sheep	61370217600	409134784	14.3833	Nepal	South-and-Southeast Asia	Lv et al., 2022	thin-tailed	Deng et al., 2020
N18	Baruwal Sheep	72456021600	483040144	17.6496	Nepal	South-and-Southeast Asia	Lv et al., 2022	thin-tailed	Deng et al., 2020
N21	Baruwal Sheep	66735324300	444902162	16.2804	Nepal	South-and-Southeast Asia	Lv et al., 2022	thin-tailed	Deng et al., 2020
BSB123	Bashibai Sheep	80041370700	533609138	19.398	China	Central-and-East Asia	Li et al., 2020	fat-rumped	Getachew et al., 2009
BSB126	Bashibai Sheep	79903719900	532691466	19.3911	China	Central-and-East Asia	Li et al., 2020	fat-rumped	Getachew et al., 2009
BSB128	Bashibai Sheep	86450826900	576338846	21.0277	China	Central-and-East Asia	Li et al., 2020	fat-rumped	Getachew et al., 2009
BSB129	Bashibai Sheep	82922791500	552818610	20.2682	China	Central-and-East Asia	Li et al., 2020	fat-rumped	Getachew et al., 2009
BSB130	Bashibai Sheep	82106373000	547375820	20.2154	China	Central-and-East Asia	Li et al., 2020	fat-rumped	Getachew et al., 2009
BSB136	Bashibai Sheep	78596601000	523977340	19.3117	China	Central-and-East Asia	Li et al., 2020	fat-rumped	Getachew et al., 2009
BSB137	Bashibai Sheep	85718005800	571453372	20.9067	China	Central-and-East Asia	Li et al., 2020	fat-rumped	Getachew et al., 2009
BSB139	Bashibai Sheep	79600471800	530669812	19.5789	China	Central-and-East Asia	Li et al., 2020	fat-rumped	Getachew et al., 2009
BSB140	Bashibai Sheep	85128459300	567523062	20.7406	China	Central-and-East Asia	Li et al., 2020	fat-rumped	Getachew et al., 2009
BSB141	Bashibai Sheep	77389768800	515931792	19.0509	China	Central-and-East Asia	Li et al., 2020	fat-rumped	Getachew et al., 2009
BA60	Bayad Sheep	60452006400	403013376	14.3211	Monglia	Central-and-East Asia	Deng et al., 2020	fat-tailed	Mastrangelo et al., 2019
BA42	Bayad Sheep	76305482100	508703214	18.1664	Monglia	Central-and-East Asia	Lv et al., 2022	fat-tailed	Mastrangelo et al., 2019
BA49	Bayad Sheep	74653310700	497688738	17.2261	Monglia	Central-and-East Asia	Lv et al., 2022	fat-tailed	Mastrangelo et al., 2019
BENI1	Beni Guil	45742167443	470275614	12.8704	-	Africa	NEXTGEN	thin-tailed	Mastrangelo et al., 2019
BENI5	Beni Guil	38319928927	387434946	11.2959	-	Africa	NEXTGEN	thin-tailed	Mastrangelo et al., 2019
BENI6	Beni Guil	37000166224	388038012	10.3646	-	Africa	NEXTGEN	thin-tailed	Mastrangelo et al., 2019
BQ2602	Bonga Sheep	67924652700	452831018	17.0103	Ethiopia	Africa	Li et al., 2020	long fat-tailed	Mastrangelo et al., 2019; Porter et al., 2020
BQ2620	Bonga Sheep	64844255100	432295034	15.8193	Ethiopia	Africa	Lv et al., 2022	long fat-tailed	Mastrangelo et al., 2019; Porter et al., 2020
BQ2661	Bonga Sheep	68505494100	456703294	16.9319	Ethiopia	Africa	Lv et al., 2022	long fat-tailed	Mastrangelo et al., 2019; Porter et al., 2020
BOUJ	Boujaad	42644425888	438670438	11.8769	-	Africa	Lv et al., 2022	thin-tailed	Mastrangelo et al., 2019
BOZ2	Bozakh Sheep	72628098600	484187324	15.7154	Azerbaijian	Central-and-East Asia	Deng et al., 2020	fat-tailed	Mastrangelo et al., 2019
BOZ6	Bozakh Sheep	71125031700	474166878	15.0789	Azerbaijian	Central-and-East Asia	Deng et al., 2020	fat-tailed	Mastrangelo et al., 2019
OS-011	Brazilian Somali Sheep	65111148600	434074324	12.6221	Brazil	America	Lv et al., 2022	fat-rumped	Mastrangelo et al., 2019
OS-017	Brazilian Somali Sheep	71993428800	479956192	13.7115	Brazil	America	Deng et al., 2020	fat-rumped	Mastrangelo et al., 2019
OS-021	Brazilian Somali Sheep	78249388500	521662590	17.6264	Brazil	America	Deng et al., 2020	fat-rumped	Mastrangelo et al., 2019
MK13	Carpathian Mountain Sheep	69879903000	465866020	17.4639	Ukraine	Europe	Deng et al., 2020	thin-tailed	Mastrangelo et al., 2019
MK15	Carpathian Mountain Sheep	60292251900	401948346	14.9798	Ukraine	Europe	Lv et al., 2022	thin-tailed	Mastrangelo et al., 2019
MK18	Carpathian Mountain Sheep	66359964300	442399762	16.3978	Ukraine	Europe	Lv et al., 2022	thin-tailed	Mastrangelo et al., 2019
CLS227	Cele Black Sheep	80357620200	535717468	19.4359	China	Central-and-East Asia	Li et al., 2020	fat-rumped	Getachew et al., 2009
CLS228	Cele Black Sheep	77697486600	517983244	19.2074	China	Central-and-East Asia	Li et al., 2020	fat-rumped	Getachew et al., 2009
CLS233	Cele Black Sheep	81153139200	541020928	19.5854	China	Central-and-East Asia	Li et al., 2020	fat-rumped	Getachew et al., 2009
CLS235	Cele Black Sheep	87346128600	582307524	22.1842	China	Central-and-East Asia	Li et al., 2020	fat-rumped	Getachew et al., 2009
CLSA	Cele Black Sheep	80814218100	538761454	20.4034	China	Central-and-East Asia	Li et al., 2020	fat-rumped	Getachew et al., 2009
CLSB	Cele Black Sheep	81698646000	544657640	20.1344	China	Central-and-East Asia	Li et al., 2020	fat-rumped	Getachew et al., 2009
CLSD	Cele Black Sheep	83129271900	554195146	20.3126	China	Central-and-East Asia	Li et al., 2020	fat-rumped	Getachew et al., 2009
CLS222	Cele Black Sheep	79877954400	532519696	19.6734	China	Central-and-East Asia	Li et al., 2020	fat-rumped	Getachew et al., 2009
CLS226	Cele Black Sheep	79937481600	532916544	19.6347	China	Central-and-East Asia	Li et al., 2020	fat-rumped	Getachew et al., 2009
CLS234	Cele Black Sheep	83390660100	555937734	20.509	China	Central-and-East Asia	Li et al., 2020	fat-rumped	Getachew et al., 2009
CHA02	Changthangi	55807155696	552546096	14.5628	China	Central-and-East Asia	Naval-Sanchez et al., 2018	thin-tailed	Deng et al., 2020
CHA05	Changthangi	42810080988	423862188	11.5405	China	Central-and-East Asia	Naval-Sanchez et al., 2018	thin-tailed	Deng et al., 2020
MFW160	Chinese Merino Sheep (fine wool)	80535288000	536901920	20.4936	China	Central-and-East Asia	Li et al., 2020	thin-tailed	Mastrangelo et al., 2019
MFW161	Chinese Merino Sheep (fine wool)	89359975200	595733168	22.3467	China	Central-and-East Asia	Li et al., 2020	thin-tailed	Mastrangelo et al., 2019
MFW163	Chinese Merino Sheep (fine wool)	76773479100	511823194	17.4508	China	Central-and-East Asia	Li et al., 2020	thin-tailed	Mastrangelo et al., 2019
MFW164	Chinese Merino Sheep (fine wool)	85580202600	570534684	21.5884	China	Central-and-East Asia	Li et al., 2020	thin-tailed	Mastrangelo et al., 2019
MFW165	Chinese Merino Sheep (fine wool)	85104051600	567360344	21.2877	China	Central-and-East Asia	Li et al., 2020	thin-tailed	Mastrangelo et al., 2019
MFW167	Chinese Merino Sheep (fine wool)	97937141700	652914278	23.6941	China	Central-and-East Asia	Li et al., 2020	thin-tailed	Mastrangelo et al., 2019
MFW169	Chinese Merino Sheep (fine wool)	94995345000	633302300	24.6341	China	Central-and-East Asia	Li et al., 2020	thin-tailed	Mastrangelo et al., 2019
MSF174	Chinese Merino Sheep (super fine wool)	96468782700	643125218	23.944	China	Central-and-East Asia	Li et al., 2020	thin-tailed	Mastrangelo et al., 2019
MSF175	Chinese Merino Sheep (super fine wool)	83732427900	558216186	18.8273	China	Central-and-East Asia	Li et al., 2020	thin-tailed	Mastrangelo et al., 2019
MSF176	Chinese Merino Sheep (super fine wool)	79189483500	527929890	17.6909	China	Central-and-East Asia	Li et al., 2020	thin-tailed	Mastrangelo et al., 2019
MSF180	Chinese Merino Sheep (super fine wool)	80572297200	537148648	20.2938	China	Central-and-East Asia	Li et al., 2020	thin-tailed	Mastrangelo et al., 2019
MSF184	Chinese Merino Sheep (super fine wool)	85779786300	571865242	20.731	China	Central-and-East Asia	Li et al., 2020	thin-tailed	Mastrangelo et al., 2019
MSF186	Chinese Merino Sheep (super fine wool)	81180009600	541200064	21.0742	China	Central-and-East Asia	Li et al., 2020	thin-tailed	Mastrangelo et al., 2019
MSF190	Chinese Merino Sheep (super fine wool)	79127202300	527514682	19.3125	China	Central-and-East Asia	Li et al., 2020	thin-tailed	Mastrangelo et al., 2019
MFW157	Chinese Merino sheep(fine wool)	88194677400	587964516	22.1832	China	Central-and-East Asia	Li et al., 2020	thin-tailed	Mastrangelo et al., 2019
MFW159	Chinese Merino sheep(fine wool)	95348978700	635659858	22.8681	China	Central-and-East Asia	Li et al., 2020	thin-tailed	Mastrangelo et al., 2019
MFW170	Chinese Merino sheep(fine wool)	86044559700	573630398	22.2928	China	Central-and-East Asia	Li et al., 2020	thin-tailed	Mastrangelo et al., 2019
MSF173	Chinese Merino sheep(super fine wool)	86809304100	578728694	21.6268	China	Central-and-East Asia	Li et al., 2020	thin-tailed	Mastrangelo et al., 2019
MSF177	Chinese Merino sheep(super fine wool)	80525460000	536836400	20.8767	China	Central-and-East Asia	Li et al., 2020	thin-tailed	Mastrangelo et al., 2019
MSF181	Chinese Merino sheep(super fine wool)	101934630600	679564204	25.8282	China	Central-and-East Asia	Li et al., 2020	thin-tailed	Mastrangelo et al., 2019
CHU2	Churra	41108652966	407016366	11.8737	-	Europe	Naval-Sanchez et al., 2018	thin-tailed	Deng et al., 2020
DEG-3004A	Degeres Mutton-Wool Sheep	65475171600	436501144	16.1799	Kazakhstan	Central-and-East Asia	Deng et al., 2020	fat-rumped	Mastrangelo et al., 2019
DEG-3007A	Degeres Mutton-Wool Sheep	68353261800	455688412	17.4594	Kazakhstan	Central-and-East Asia	Deng et al., 2020	fat-rumped	Mastrangelo et al., 2019
DEG-3020	Degeres Mutton-Wool Sheep	71223318300	474822122	17.7944	Kazakhstan	Central-and-East Asia	Deng et al., 2020	fat-rumped	Mastrangelo et al., 2019
DQS15	Diqing Sheep	69142490100	460949934	14.353	China	Central-and-East Asia	Deng et al., 2020	thin-tailed	Dong et al., 2020
DQS16	Diqing Sheep	63900280200	426001868	16.1378	China	Central-and-East Asia	Deng et al., 2020	thin-tailed	Dong et al., 2020
DQS9	Diqing Sheep	62264911200	415099408	13.5744	China	Central-and-East Asia	Lv et al., 2022	thin-tailed	Dong et al., 2020
DMAN10	D'man	40351847479	409491206	11.5401	Morocco	Africa	NEXTGEN	thin-tailed	Mastrangelo et al., 2019
DMAN11	D'man	42688483640	435235200	12.015	Morocco	Africa	NEXTGEN	thin-tailed	Mastrangelo et al., 2019
DMAN12	D'man	37759671959	385693558	10.9341	Morocco	Africa	NEXTGEN	thin-tailed	Mastrangelo et al., 2019
DMAN13	D'man	43255701096	439853594	12.5908	Morocco	Africa	NEXTGEN	thin-tailed	Mastrangelo et al., 2019
DMAN14	D'man	40393663753	412294552	11.4328	Morocco	Africa	NEXTGEN	thin-tailed	Mastrangelo et al., 2019
DMAN16	D'man	41195279367	415445848	11.6246	Morocco	Africa	NEXTGEN	thin-tailed	Mastrangelo et al., 2019
DMAN17	D'man	38976842986	392066702	11.1037	Morocco	Africa	NEXTGEN	thin-tailed	Mastrangelo et al., 2019
DMAN18	D'man	36871729423	370697006	10.9567	Morocco	Africa	NEXTGEN	thin-tailed	Mastrangelo et al., 2019
DMAN19	D'man	44150290967	449237284	12.5994	Morocco	Africa	NEXTGEN	thin-tailed	Mastrangelo et al., 2019
DMAN2	D'man	36324910790	368873834	10.7548	Morocco	Africa	NEXTGEN	thin-tailed	Mastrangelo et al., 2019
DMAN20	D'man	35871087331	360255828	10.4881	Morocco	Africa	NEXTGEN	thin-tailed	Mastrangelo et al., 2019
DMAN21	D'man	38931606334	395354554	11.2232	Morocco	Africa	NEXTGEN	thin-tailed	Mastrangelo et al., 2019
DMAN22	D'man	38146996690	383915270	10.9626	Morocco	Africa	NEXTGEN	thin-tailed	Mastrangelo et al., 2019
DMAN23	D'man	36067370577	362331358	10.7636	Morocco	Africa	NEXTGEN	thin-tailed	Mastrangelo et al., 2019
DMAN26	D'man	44604752594	455481530	12.349	Morocco	Africa	NEXTGEN	thin-tailed	Mastrangelo et al., 2019
DMAN27	D'man	37618765954	384864248	10.5676	Morocco	Africa	NEXTGEN	thin-tailed	Mastrangelo et al., 2019
DMAN29	D'man	35312080095	354609422	10.5517	Morocco	Africa	NEXTGEN	thin-tailed	Mastrangelo et al., 2019
DMAN3	D'man	39639508800	402325924	11.3673	Morocco	Africa	NEXTGEN	thin-tailed	Mastrangelo et al., 2019
DMAN30	D'man	40173664971	409842670	11.2306	Morocco	Africa	NEXTGEN	thin-tailed	Mastrangelo et al., 2019
DMAN4	D'man	38172656453	392715578	10.5536	Morocco	Africa	NEXTGEN	thin-tailed	Mastrangelo et al., 2019
DMAN5	D'man	34777939230	352318852	10.1622	Morocco	Africa	NEXTGEN	thin-tailed	Mastrangelo et al., 2019
DMAN7	D'man	38325961495	393949046	10.4297	Morocco	Africa	NEXTGEN	thin-tailed	Mastrangelo et al., 2019
DMAN8	D'man	37510888942	383961762	10.6453	Morocco	Africa	NEXTGEN	thin-tailed	Mastrangelo et al., 2019
DMAN9	D'man	40754533775	414473670	11.4797	Morocco	Africa	NEXTGEN	thin-tailed	Mastrangelo et al., 2019
DLS249	Duolang Sheep	86063113200	573754088	21.3766	China	Central-and-East Asia	Li et al., 2020	fat-rumped	Getachew et al., 2009
DLS305	Duolang Sheep	80213757300	534758382	20.4332	China	Central-and-East Asia	Li et al., 2020	fat-rumped	Getachew et al., 2009
DLS309	Duolang Sheep	88818285000	592121900	22.0941	China	Central-and-East Asia	Li et al., 2020	fat-rumped	Getachew et al., 2009
DLS311	Duolang Sheep	86680719000	577871460	21.7396	China	Central-and-East Asia	Li et al., 2020	fat-rumped	Getachew et al., 2009
DLS313	Duolang Sheep	95510849100	636738994	24.4547	China	Central-and-East Asia	Li et al., 2020	fat-rumped	Getachew et al., 2009
DLS317	Duolang Sheep	78612376500	524082510	19.9286	China	Central-and-East Asia	Li et al., 2020	fat-rumped	Getachew et al., 2009
DLS325	Duolang Sheep	79131686100	527544574	19.6854	China	Central-and-East Asia	Li et al., 2020	fat-rumped	Getachew et al., 2009
DLS333	Duolang Sheep	79070646300	527137642	19.2924	China	Central-and-East Asia	Li et al., 2020	fat-rumped	Getachew et al., 2009
DLS334	Duolang Sheep	88040378400	586935856	21.6334	China	Central-and-East Asia	Li et al., 2020	fat-rumped	Getachew et al., 2009
DLS348	Duolang Sheep	82747913400	551652756	19.9894	China	Central-and-East Asia	Li et al., 2020	fat-rumped	Getachew et al., 2009
EMZ1	Ethiopian Menz	43975061246	435396646	12.1629	-	Africa	Naval-Sanchez et al., 2018	fat-tailed	Deng et al., 2020
FINN300	Finnsheep	84807708900	565384726	20.89	Finland	Europe	Li et al., 2020	short thin-tailed	Li et al., 2020; Porter et al., 2020
FINN303	Finnsheep	84587411400	563916076	20.7493	Finland	Europe	Li et al., 2020	short thin-tailed	Li et al., 2020; Porter et al., 2020
FINN304	Finnsheep	81609276300	544061842	20.008	Finland	Europe	Li et al., 2020	short thin-tailed	Li et al., 2020; Porter et al., 2020
FINN305	Finnsheep	95813371800	638755812	24.082	Finland	Europe	Li et al., 2020	short thin-tailed	Li et al., 2020; Porter et al., 2020
FINN306	Finnsheep	77994904500	519966030	19.3464	Finland	Europe	Li et al., 2020	short thin-tailed	Li et al., 2020; Porter et al., 2020
FINN307	Finnsheep	90384943200	602566288	22.9406	Finland	Europe	Li et al., 2020	short thin-tailed	Li et al., 2020; Porter et al., 2020
FINN313	Finnsheep	90305548200	602036988	22.786	Finland	Europe	Li et al., 2020	short thin-tailed	Li et al., 2020; Porter et al., 2020
FINN314	Finnsheep	84865565400	565770436	20.9022	Finland	Europe	Li et al., 2020	short thin-tailed	Li et al., 2020; Porter et al., 2020
FINN315	Finnsheep	79860599700	532403998	19.933	Finland	Europe	Li et al., 2020	short thin-tailed	Li et al., 2020; Porter et al., 2020
FINN317	Finnsheep	90073062300	600487082	22.365	Finland	Europe	Li et al., 2020	short thin-tailed	Li et al., 2020; Porter et al., 2020
GALA13	Gala Sheep	61564447200	410429648	12.8971	Azerbaijian	Central-and-East Asia	Lv et al., 2022	fat-tailed	Mastrangelo et al., 2019
GALA7	Gala Sheep	79514035200	530093568	15.6132	Azerbaijian	Central-and-East Asia	Lv et al., 2022	fat-tailed	Mastrangelo et al., 2019
GAR14	Garole	46649320864	461874464	11.5702	-	South-and-Southeast Asia	Naval-Sanchez et al., 2018	short thin-tailed	Mastrangelo et al., 2019
GUR4	Garut/Priangan	42100118658	416832858	10.7045	-	South-and-Southeast Asia	Naval-Sanchez et al., 2018	short thin-tailed	Dong et al., 2020; Porter et al., 2020
Iran141	Ghezel Sheep	61910303100	360688970	15.0697	Iran	the Middle East	Deng et al., 2020	fat-rumped	Mastrangelo et al., 2019
Iran146	Ghezel Sheep	64313543400	428756956	15.4471	Iran	the Middle East	Deng et al., 2020	fat-rumped	Mastrangelo et al., 2019
Iran152	Ghezel Sheep	64592931000	430619540	15.2587	Iran	the Middle East	Li et al., 2020	fat-rumped	Mastrangelo et al., 2019
Gotland24506	Gotland	82375856400	549172376	19.8944	the Netherlands	Europe	Li et al., 2020	short thin-tailed	Getachew et al., 2009
Gotland24507	Gotland	80321153100	535474354	19.9531	the Netherlands	Europe	Li et al., 2020	short thin-tailed	Getachew et al., 2009
Gotland24508	Gotland	79831721100	532211474	19.6938	the Netherlands	Europe	Li et al., 2020	short thin-tailed	Getachew et al., 2009
Gotland24510	Gotland	80542340700	536948938	19.4683	the Netherlands	Europe	Li et al., 2020	short thin-tailed	Getachew et al., 2009
Gotland24512	Gotland	80302803900	535352026	19.1856	the Netherlands	Europe	Li et al., 2020	short thin-tailed	Getachew et al., 2009
Gotland24513	Gotland	80302222500	535348150	19.063	the Netherlands	Europe	Li et al., 2020	short thin-tailed	Getachew et al., 2009
Gotland24514	Gotland	79672857600	531152384	19.2627	the Netherlands	Europe	Li et al., 2020	short thin-tailed	Getachew et al., 2009
Gotland24515	Gotland	78281566200	521877108	19.4128	the Netherlands	Europe	Li et al., 2020	short thin-tailed	Getachew et al., 2009
Gotland24516	Gotland	80293858500	535292390	19.8	the Netherlands	Europe	Li et al., 2020	short thin-tailed	Getachew et al., 2009
Gotland24517	Gotland	79215289800	528101932	19.8768	the Netherlands	Europe	Li et al., 2020	short thin-tailed	Getachew et al., 2009
Iran104	Grey-Shiraz Sheep	59391990600	457006604	15.3536	Iran	the Middle East	Deng et al., 2020	fat-tailed	Mastrangelo et al., 2019
Iran112	Grey-Shiraz Sheep	67685718900	398541680	15.892	Iran	the Middle East	Lv et al., 2022	fat-tailed	Mastrangelo et al., 2019
Iran102	Grey-Shiraz Sheep	56689988100	438735026	14.5738	Iran	the Middle East	Li et al., 2020	fat-tailed	Mastrangelo et al., 2019
GCN4	Gulf_Coast_native	40320807314	399215914	11.5493	-	America	Naval-Sanchez et al., 2018	thin-tailed	Li et al., 2020
HAM18	Hamdani Sheep	65775898200	438505988	16.2877	Iraq	the Middle East	Li et al., 2020	fat-tailed	Mastrangelo et al., 2019
HAM21	Hamdani Sheep	60399142800	402660952	15.1079	Iraq	the Middle East	Lv et al., 2022	fat-tailed	Mastrangelo et al., 2019
HAM290	Hamdani Sheep	64575168900	430501126	15.8352	Iraq	the Middle East	Lv et al., 2022	fat-tailed	Mastrangelo et al., 2019
HZS18	Hanzhong Sheep	63719001900	424793346	14.1961	China	Central-and-East Asia	Deng et al., 2020	thin-tailed	Dong et al., 2020
HZS1	Hanzhong Sheep	65669140200	437794268	15.2365	China	Central-and-East Asia	Lv et al., 2022	thin-tailed	Dong et al., 2020
HZS19	Hanzhong Sheep	84573734100	563824894	19.5025	China	Central-and-East Asia	Lv et al., 2022	thin-tailed	Dong et al., 2020
HB10	Hebridean Sheep	74484191100	496561274	18.28	Scotland	Europe	Lv et al., 2022	short thin-tailed	Mastrangelo et al., 2019
HB11	Hebridean Sheep	72714064800	484760432	18.111	Scotland	Europe	Lv et al., 2022	short thin-tailed	Mastrangelo et al., 2019
HB15	Hebridean Sheep	69482603100	463217354	16.0019	Scotland	Europe	Lv et al., 2022	short thin-tailed	Mastrangelo et al., 2019
HU62	Hu Sheep	83358204600	555721364	18.1317	China	Central-and-East Asia	Li et al., 2020	fat-tailed	Getachew et al., 2009
HU63	Hu Sheep	82239071400	548260476	17.8746	China	Central-and-East Asia	Li et al., 2020	fat-tailed	Getachew et al., 2009
HU64	Hu Sheep	80793239100	538621594	17.7019	China	Central-and-East Asia	Li et al., 2020	fat-tailed	Getachew et al., 2009
HU65	Hu Sheep	79573227300	530488182	17.4223	China	Central-and-East Asia	Li et al., 2020	fat-tailed	Getachew et al., 2009
HU66	Hu Sheep	79658493900	531056626	17.8544	China	Central-and-East Asia	Li et al., 2020	fat-tailed	Getachew et al., 2009
HU68	Hu Sheep	80450895300	536339302	17.4747	China	Central-and-East Asia	Li et al., 2020	fat-tailed	Getachew et al., 2009
HU69	Hu Sheep	80272099200	535147328	17.753	China	Central-and-East Asia	Li et al., 2020	fat-tailed	Getachew et al., 2009
HU73	Hu Sheep	79067306700	527115378	17.0783	China	Central-and-East Asia	Li et al., 2020	fat-tailed	Getachew et al., 2009
HU75	Hu Sheep	80627361900	537515746	17.8943	China	Central-and-East Asia	Li et al., 2020	fat-tailed	Getachew et al., 2009
HU76	Hu Sheep	81402580500	542683870	18.008	China	Central-and-East Asia	Li et al., 2020	fat-tailed	Getachew et al., 2009
Oa074	Icelandic Leader Sheep	67136863500	447579090	15.7666	Iceland	Europe	Lv et al., 2022	short thin-tailed	Mastrangelo et al., 2019
Oa075	Icelandic Leader Sheep	73764573300	491763822	16.9938	Iceland	Europe	Lv et al., 2022	short thin-tailed	Mastrangelo et al., 2019
Oa076	Icelandic Leader Sheep	70043466000	466956440	16.59	Iceland	Europe	Lv et al., 2022	short thin-tailed	Mastrangelo et al., 2019
Oa174	Icelandic Sheep	66890398500	445935990	15.808	Iceland	Europe	Lv et al., 2022	short thin-tailed	Mastrangelo et al., 2019
Oa187	Icelandic Sheep	74116999500	494113330	17.3242	Iceland	Europe	Lv et al., 2022	short thin-tailed	Mastrangelo et al., 2019
Oa197	Icelandic Sheep	71423198400	476154656	17.3371	Iceland	Europe	Lv et al., 2022	short thin-tailed	Mastrangelo et al., 2019
GAR4	Indian Garole	40765844422	403622222	10.1012	-	South-and-Southeast Asia	Naval-Sanchez et al., 2018	thin-tailed	Deng et al., 2020
N23	Kage Sheep	69443153700	462954358	16.5155	Nepal	South-and-Southeast Asia	Deng et al., 2020	short thin-tailed	Dong et al., 2020; Porter et al., 2020
N37	Kage Sheep	67433373900	449555826	15.8535	Nepal	South-and-Southeast Asia	Deng et al., 2020	short thin-tailed	Dong et al., 2020; Porter et al., 2020
N12	Kage Sheep	71407269000	476048460	16.8771	Nepal	South-and-Southeast Asia	Lv et al., 2022	short thin-tailed	Dong et al., 2020; Porter et al., 2020
KRS3	Karakas	43048433312	426222112	10.9393	-	the Middle East	Naval-Sanchez et al., 2018	fat-tailed	Dong et al., 2020; Moradi et al., 2012
Iran166	Karakul Sheep	67894303200	452628688	15.8118	Iran	the Middle East	Deng et al., 2020	fat-tailed	Mastrangelo et al., 2019
Iran167	Karakul Sheep	63638193600	424254624	15.3632	Iran	the Middle East	Deng et al., 2020	fat-tailed	Mastrangelo et al., 2019
Iran168	Karakul Sheep	68159151900	454394346	16.4214	Iran	the Middle East	Deng et al., 2020	fat-tailed	Mastrangelo et al., 2019
Iran4265	Karakul Sheep	75864577500	505763850	16.565	Pakistan	South-and-Southeast Asia	Li et al., 2020	fat-tailed	Mastrangelo et al., 2019
Iran4263	Karakul Sheep	75177458400	501183056	16.8734	Pakistan	South-and-Southeast Asia	Lv et al., 2022	fat-tailed	Mastrangelo et al., 2019
Iran4270	Karakul Sheep	79545187800	530301252	17.2109	Pakistan	South-and-Southeast Asia	Deng et al., 2020	fat-tailed	Mastrangelo et al., 2019
KaEdil-3102	Kazakh Edilbai Sheep	70387465500	469249770	17.6854	Kazakhstan	Central-and-East Asia	Lv et al., 2022	fat-tailed	Chen et al., 2021
KaEdil-3104	Kazakh Edilbai Sheep	56144950500	374299670	11.9362	Kazakhstan	Central-and-East Asia	Lv et al., 2022	fat-tailed	Chen et al., 2021
KaEdil-3134	Kazakh Edilbai Sheep	54219006300	361460042	11.648	Kazakhstan	Central-and-East Asia	Lv et al., 2022	fat-tailed	Chen et al., 2021
KATO3052	Kazakh Finewool Sheep	73939015800	492926772	18.1777	Kazakhstan	Central-and-East Asia	Lv et al., 2022	fat-rumped	Mastrangelo et al., 2019
KATO3092	Kazakh Finewool Sheep	69505926900	463372846	17.1436	Kazakhstan	Central-and-East Asia	Deng et al., 2020	fat-rumped	Mastrangelo et al., 2019
KATO3095	Kazakh Finewool Sheep	70288018800	468586792	17.4069	Kazakhstan	Central-and-East Asia	Deng et al., 2020	fat-rumped	Mastrangelo et al., 2019
HS50	Kazakh Sheep	89133029700	594220198	22.6037	China	Central-and-East Asia	Lv et al., 2022	fat-rumped	Mastrangelo et al., 2019
HS51	Kazakh Sheep	90320229300	602134862	22.0832	China	Central-and-East Asia	Lv et al., 2022	fat-rumped	Mastrangelo et al., 2019
HS56	Kazakh Sheep	65804619600	438697464	15.9954	China	Central-and-East Asia	Lv et al., 2022	fat-rumped	Mastrangelo et al., 2019
TK250	Kilakarsal Sheep	67887782100	452585214	16.4199	India	South-and-Southeast Asia	Lv et al., 2022	short thin-tailed	Mastrangelo et al., 2019
TK282	Kilakarsal Sheep	58671372000	391142480	14.8235	India	South-and-Southeast Asia	Lv et al., 2022	short thin-tailed	Mastrangelo et al., 2019
TK298	Kilakarsal Sheep	53966337900	359775586	13.7	India	South-and-Southeast Asia	Lv et al., 2022	short thin-tailed	Mastrangelo et al., 2019
HDW47	Large-tailed Han Sheep	79256279400	528375196	17.6975	China	Central-and-East Asia	Li et al., 2020	fat-tailed	Li et al., 2020; Porter et al., 2020
HDW48	Large-tailed Han Sheep	80081882700	533879218	18.1767	China	Central-and-East Asia	Li et al., 2020	fat-tailed	Li et al., 2020; Porter et al., 2020
HDW49	Large-tailed Han Sheep	80696511000	537976740	18.526	China	Central-and-East Asia	Li et al., 2020	fat-tailed	Li et al., 2020; Porter et al., 2020
HDW50	Large-tailed Han Sheep	76432250100	509548334	17.1951	China	Central-and-East Asia	Li et al., 2020	fat-tailed	Li et al., 2020; Porter et al., 2020
HDW51	Large-tailed Han Sheep	80041860600	533612404	17.9558	China	Central-and-East Asia	Li et al., 2020	fat-tailed	Li et al., 2020; Porter et al., 2020
HDW52	Large-tailed Han Sheep	83428612500	556190750	18.4005	China	Central-and-East Asia	Li et al., 2020	fat-tailed	Li et al., 2020; Porter et al., 2020
HDW54	Large-tailed Han Sheep	80647409400	537649396	17.3478	China	Central-and-East Asia	Li et al., 2020	fat-tailed	Li et al., 2020; Porter et al., 2020
HDW56	Large-tailed Han Sheep	80167086900	534447246	17.6127	China	Central-and-East Asia	Li et al., 2020	fat-tailed	Li et al., 2020; Porter et al., 2020
HDW59	Large-tailed Han Sheep	79873501800	532490012	17.5663	China	Central-and-East Asia	Li et al., 2020	fat-tailed	Li et al., 2020; Porter et al., 2020
HDW60	Large-tailed Han Sheep	80298543900	535323626	17.835	China	Central-and-East Asia	Li et al., 2020	fat-tailed	Li et al., 2020; Porter et al., 2020
LEC12	Leccese Sheep	67319747700	448798318	17.174	Italy	Europe	Deng et al., 2020	thin-tailed	Deng et al., 2020
LEC9	Leccese Sheep	72026477700	480176518	18.8055	Italy	Europe	Deng et al., 2020	thin-tailed	Deng et al., 2020
LEC10	Leccese Sheep	70275525900	468503506	18.2117	Italy	Europe	Lv et al., 2022	thin-tailed	Deng et al., 2020
LBR2858	Libyan Barbary Sheep	69476202300	463174682	16.5767	Libya	Africa	Deng et al., 2020	fat-tailed	Mastrangelo et al., 2019; Porter et al., 2020
LBR2860	Libyan Barbary Sheep	62992038000	419946920	15.8737	Libya	Africa	Lv et al., 2022	fat-tailed	Mastrangelo et al., 2019; Porter et al., 2020
LBR2861	Libyan Barbary Sheep	70994346300	473295642	17.6032	Libya	Africa	Lv et al., 2022	fat-tailed	Mastrangelo et al., 2019; Porter et al., 2020
LB15	Lop Sheep	59385284100	395901894	11.586	China	Central-and-East Asia	Deng et al., 2020	fat-tailed	Deng et al., 2020
LB16	Lop Sheep	69257950500	461719670	16.788	China	Central-and-East Asia	Deng et al., 2020	fat-tailed	Deng et al., 2020
LB46	Lop Sheep	71889413700	479262758	17.0989	China	Central-and-East Asia	Deng et al., 2020	fat-tailed	Deng et al., 2020
MR237	Madras Red Sheep	62633309700	417555398	16.304	India	South-and-Southeast Asia	Lv et al., 2022	short thin-tailed	Mastrangelo et al., 2019
MR528	Madras Red Sheep	64166097900	427773986	15.8163	India	South-and-Southeast Asia	Lv et al., 2022	short thin-tailed	Mastrangelo et al., 2019
MAK366	Makui Sheep	62176029300	414506862	14.7414	Iran	the Middle East	Chen et al., 2021	fat-tailed	Mastrangelo et al., 2019
MAK345	Makui Sheep	64288926000	428592840	14.8601	Iran	the Middle East	Deng et al., 2020	fat-tailed	Mastrangelo et al., 2019
MAK333	Makui Sheep	61963516200	413090108	14.3662	Iran	the Middle East	Li et al., 2020	fat-tailed	Mastrangelo et al., 2019
MAZ10	Mazekh Sheep	73055157300	487034382	16.7793	Azerbaijian	Central-and-East Asia	Li et al., 2020	fat-tailed	Mastrangelo et al., 2019
MAZ13	Mazekh Sheep	61411954500	409413030	10.414	Azerbaijian	Central-and-East Asia	Chen et al., 2021	fat-tailed	Mastrangelo et al., 2019
MAZ5	Mazekh Sheep	68921118000	459474120	13.8681	Azerbaijian	Central-and-East Asia	Chen et al., 2021	fat-tailed	Mastrangelo et al., 2019
ME3872	Mecheri Sheep	72537390900	483582606	18.2288	India	South-and-Southeast Asia	Lv et al., 2022	short thin-tailed	Mastrangelo et al., 2019
ME442	Mecheri Sheep	67655552400	451037016	17.0639	India	South-and-Southeast Asia	Lv et al., 2022	short thin-tailed	Mastrangelo et al., 2019
ME97	Mecheri Sheep	65234034000	434893560	16.1498	India	South-and-Southeast Asia	Lv et al., 2022	short thin-tailed	Mastrangelo et al., 2019
ETH-3062	Menz Sheep	70845412500	472302750	17.6001	Ethiopia	Africa	Lv et al., 2022	short fat-tailed	Hao et al., 2009
ETH-3155	Menz Sheep	64422813300	429485422	16.4981	Ethiopia	Africa	Lv et al., 2022	short fat-tailed	Hao et al., 2009
ETH-794	Menz Sheep	70718514000	471456760	17.4011	Ethiopia	Africa	Lv et al., 2022	short fat-tailed	Hao et al., 2009
LAC84	Milk_Lacaune	38132158928	377546128	10.6417	-	Europe	Naval-Sanchez et al., 2018	thin-tailed	Deng et al., 2020
MXS10	Minxian Black Fur Sheep	72804043800	485360292	18.3076	China	Central-and-East Asia	Lv et al., 2022	short thin-tailed	Mastrangelo et al., 2019
MXS2	Minxian Black Fur Sheep	70396535700	469310238	16.3264	China	Central-and-East Asia	Lv et al., 2022	short thin-tailed	Mastrangelo et al., 2019
MXS30	Minxian Black Fur Sheep	70242119100	468280794	15.4246	China	Central-and-East Asia	Lv et al., 2022	short thin-tailed	Mastrangelo et al., 2019
MOG292	Moghani Sheep	66679308000	444528720	15.5476	Iran	the Middle East	Deng et al., 2020	fat-tailed	Dong et al., 2020; Porter et al., 2020
MOG382	Moghani Sheep	68811957600	458746384	15.3504	Iran	the Middle East	Deng et al., 2020	fat-tailed	Dong et al., 2020; Porter et al., 2020
MOG326	Moghani Sheep	61728952800	411526352	13.6848	Iran	the Middle East	Li et al., 2020	fat-tailed	Dong et al., 2020; Porter et al., 2020
BMN3	Morada Nova Sheep	42108658814	416917414	11.7772	-	America	Naval-Sanchez et al., 2018	thin-tailed	Deng et al., 2020
OMN212	Morada Nova Sheep	62087881200	413919208	13.9203	Brazil	America	Lv et al., 2022	thin-tailed	Deng et al., 2020
OMN214	Morada Nova Sheep	61214498400	408096656	15.2602	Brazil	America	Lv et al., 2022	thin-tailed	Deng et al., 2020
OMN215	Morada Nova Sheep	66119998200	440799988	16.1821	Brazil	America	Lv et al., 2022	thin-tailed	Deng et al., 2020
34	Mossi Sheep	68557847100	457052314	17.2006	Burkina Faso	Africa	Deng et al., 2020	thin-tailed	Mastrangelo et al., 2019
53	Mossi Sheep	73487782500	489918550	18.7362	Burkina Faso	Africa	Deng et al., 2020	thin-tailed	Mastrangelo et al., 2019
99	Mossi Sheep	64046049000	426973660	16.545	Burkina Faso	Africa	Li et al., 2020	thin-tailed	Mastrangelo et al., 2019
NQA11	Namaqua_Afrikaner	44417237630	439774630	11.5215	-	Africa	Naval-Sanchez et al., 2018	long fat-tailed	Dong et al., 2020; Porter et al., 2020
NEL34RAM	Nellore Sheep	76466848500	509778990	18.549	India	South-and-Southeast Asia	Deng et al., 2020	short thin-tailed	Mastrangelo et al., 2019
NEL1	Nellore Sheep	74574306000	497162040	18.8211	India	South-and-Southeast Asia	Lv et al., 2022	short thin-tailed	Mastrangelo et al., 2019
NEL31	Nellore Sheep	63724093500	424827290	16.3739	India	South-and-Southeast Asia	Lv et al., 2022	short thin-tailed	Mastrangelo et al., 2019
NDZ4	Norduz	34137836380	337998380	10.5195	-	the Middle East	Naval-Sanchez et al., 2018	fat-tailed	Dong et al., 2020; Moradi et al., 2012
LH112	North Ronaldsay Sheep	63573612900	423824086	14.6356	Scotland	Europe	Deng et al., 2020	short thin-tailed	Mastrangelo et al., 2019
LH54	North Ronaldsay Sheep	62594139600	417294264	14.1174	Scotland	Europe	Lv et al., 2022	short thin-tailed	Mastrangelo et al., 2019
LH75	North Ronaldsay Sheep	68864590800	459097272	16.2566	Scotland	Europe	Lv et al., 2022	short thin-tailed	Mastrangelo et al., 2019
NW56	Norwegian White Sheep	66500478900	443336526	14.8352	Norway	Europe	Deng et al., 2020	short thin-tailed	Mastrangelo et al., 2019
NW57	Norwegian White Sheep	66623405100	444156034	14.8309	Norway	Europe	Deng et al., 2020	short thin-tailed	Mastrangelo et al., 2019
NW60	Norwegian White Sheep	73449741600	489664944	16.2403	Norway	Europe	Deng et al., 2020	short thin-tailed	Mastrangelo et al., 2019
18	Ossimi Sheep	70458004800	469720032	17.063	Egypt	Africa	Deng et al., 2020	fat-tailed	Mastrangelo et al., 2019
19	Ossimi Sheep	66972139500	446480930	16.2384	Egypt	Africa	Deng et al., 2020	fat-tailed	Mastrangelo et al., 2019
20	Ossimi Sheep	75510000600	503400004	16.9477	Egypt	Africa	Lv et al., 2022	fat-tailed	Mastrangelo et al., 2019
OUE0331	Ouessant	85280950200	568539668	21.146	the Netherlands	Europe	Li et al., 2020	thin-tailed	Mastrangelo et al., 2019
OUE72647	Ouessant	85031224200	566874828	21.1258	the Netherlands	Europe	Li et al., 2020	thin-tailed	Mastrangelo et al., 2019
OUE81037	Ouessant	80114501400	534096676	19.7087	the Netherlands	Europe	Li et al., 2020	thin-tailed	Mastrangelo et al., 2019
Ouessant24802	Ouessant	79792430700	531949538	19.276	the Netherlands	Europe	Li et al., 2020	thin-tailed	Mastrangelo et al., 2019
Ouessant24946	Ouessant	77571813900	517145426	19.0405	the Netherlands	Europe	Li et al., 2020	thin-tailed	Mastrangelo et al., 2019
Ouessant24947	Ouessant	86626898400	577512656	21.968	the Netherlands	Europe	Li et al., 2020	thin-tailed	Mastrangelo et al., 2019
Ouessant24948	Ouessant	78861350400	525742336	19.2157	the Netherlands	Europe	Li et al., 2020	thin-tailed	Mastrangelo et al., 2019
Ouessant24949	Ouessant	80116361700	534109078	19.5906	the Netherlands	Europe	Li et al., 2020	thin-tailed	Mastrangelo et al., 2019
Ouessant24951	Ouessant	79322928600	528819524	19.7704	the Netherlands	Europe	Li et al., 2020	thin-tailed	Mastrangelo et al., 2019
Ouessant24953	Ouessant	82853228400	552354856	20.2911	the Netherlands	Europe	Li et al., 2020	thin-tailed	Mastrangelo et al., 2019
OULE2	Ouled Djellal	38759108101	392741438	11.3687	Morocco	Africa	NEXTGEN	thin-tailed	Mastrangelo et al., 2019
OULE3	Ouled Djellal	37364474060	376776436	11.2689	Morocco	Africa	NEXTGEN	thin-tailed	Mastrangelo et al., 2019
OULE4	Ouled Djellal	36534063678	381835296	10.3452	Morocco	Africa	NEXTGEN	thin-tailed	Mastrangelo et al., 2019
OULE5	Ouled Djellal	38986654914	402623440	10.9649	Morocco	Africa	NEXTGEN	thin-tailed	Mastrangelo et al., 2019
OULE7	Ouled Djellal	39793845547	406091664	11.1318	Morocco	Africa	NEXTGEN	thin-tailed	Mastrangelo et al., 2019
OULE8	Ouled Djellal	39826183085	405553266	11.0841	Morocco	Africa	NEXTGEN	thin-tailed	Mastrangelo et al., 2019
POG14	Pag Island Sheep	71040588600	473603924	16.3242	Croatia	Europe	Deng et al., 2020	short thin-tailed	Mastrangelo et al., 2019
POG24	Pag Island Sheep	72117631800	480784212	16.6009	Croatia	Europe	Deng et al., 2020	short thin-tailed	Mastrangelo et al., 2019
POG8	Pag Island Sheep	72167149500	481114330	17.7423	Croatia	Europe	Deng et al., 2020	short thin-tailed	Mastrangelo et al., 2019
2	Rahmani Sheep	70381099800	469207332	16.4574	Egypt	Africa	Deng et al., 2020	fat-tailed	Mastrangelo et al., 2019
Egy-50	Rahmani Sheep	64149622500	427664150	13.3231	Egypt	Africa	Lv et al., 2022	fat-tailed	Mastrangelo et al., 2019
1	Rahmani Sheep	86641479000	577609860	15.9622	Egypt	Africa	Deng et al., 2020	fat-tailed	Mastrangelo et al., 2019
Rip2453	Ripollesa Sheep	67412238300	449414922	15.8568	Spain	Europe	Deng et al., 2020	long thin-tailed	Mastrangelo et al., 2019
Rip2447	Ripollesa Sheep	66684537300	444563582	16.274	Spain	Europe	Lv et al., 2022	long thin-tailed	Mastrangelo et al., 2019
Rip2449	Ripollesa Sheep	62575121400	417167476	14.7363	Spain	Europe	Lv et al., 2022	long thin-tailed	Mastrangelo et al., 2019
R-09	Romanov Sheep	72919133400	486127556	17.1739	Russia	Europe	Deng et al., 2020	short thin-tailed	Mastrangelo et al., 2019
R-04	Romanov Sheep	64515813000	430105420	15.0878	Russia	Europe	Lv et al., 2022	short thin-tailed	Mastrangelo et al., 2019
R-08	Romanov Sheep	78690459900	524603066	18.0682	Russia	Europe	Lv et al., 2022	short thin-tailed	Mastrangelo et al., 2019
RDA4	Ronderib_Afrikaner	40302288358	399032558	10.9656	-	Africa	Naval-Sanchez et al., 2018	short fat-tailed	Dong et al., 2020; Porter et al., 2020
18E	Russian Edilbai Sheep	71030484000	473536560	16.7169	Russia	Europe	Lv et al., 2022	fat-tailed	Chen et al., 2021
19E	Russian Edilbai Sheep	73577798100	490518654	16.5206	Russia	Europe	Lv et al., 2022	fat-tailed	Chen et al., 2021
1E	Russian Edilbai Sheep	72446400300	482976002	16.5039	Russia	Europe	Lv et al., 2022	fat-tailed	Chen et al., 2021
103	Sahelian Sheep	73690425300	491269502	18.2268	Burkina Faso	Africa	Deng et al., 2020	thin-tailed	Mastrangelo et al., 2019
200	Sahelian Sheep	68171597700	454477318	16.84	Burkina Faso	Africa	Deng et al., 2020	thin-tailed	Mastrangelo et al., 2019
163	Sahelian Sheep	63841902300	425612682	16.2006	Burkina Faso	Africa	Li et al., 2020	thin-tailed	Mastrangelo et al., 2019
BSI3	Santa Inês Sheep	40558068838	401565038	11.3961	-	America	Naval-Sanchez et al., 2018	thin-tailed	Deng et al., 2020
OSI1141	Santa Inês Sheep	67407334500	449382230	15.6043	Brazil	America	Deng et al., 2020	thin-tailed	Deng et al., 2020
OSI1142	Santa Inês Sheep	53721063300	358140422	12.7885	Brazil	America	Lv et al., 2022	thin-tailed	Deng et al., 2020
OSI1143	Santa Inês Sheep	71837147700	478914318	16.2858	Brazil	America	Lv et al., 2022	thin-tailed	Deng et al., 2020
SARD1	Sardi Sheep	38115931440	386748034	11.245	Morocco	Africa	NEXTGEN	thin-tailed	Mastrangelo et al., 2019
SARD10	Sardi Sheep	41706388651	424724880	12.0168	Morocco	Africa	NEXTGEN	thin-tailed	Mastrangelo et al., 2019
SARD11	Sardi Sheep	35100483241	354998086	10.3794	Morocco	Africa	NEXTGEN	thin-tailed	Mastrangelo et al., 2019
SARD12	Sardi Sheep	38208589542	388220464	10.8467	Morocco	Africa	NEXTGEN	thin-tailed	Mastrangelo et al., 2019
SARD13	Sardi Sheep	37652617825	378620440	11.3139	Morocco	Africa	NEXTGEN	thin-tailed	Mastrangelo et al., 2019
SARD14	Sardi Sheep	41033343933	414723314	12.3653	Morocco	Africa	NEXTGEN	thin-tailed	Mastrangelo et al., 2019
SARD15	Sardi Sheep	39536372554	397923178	11.6828	Morocco	Africa	NEXTGEN	thin-tailed	Mastrangelo et al., 2019
SARD16	Sardi Sheep	34228069550	346174622	10.1436	Morocco	Africa	NEXTGEN	thin-tailed	Mastrangelo et al., 2019
SARD17	Sardi Sheep	37088761117	372672642	11.2214	Morocco	Africa	NEXTGEN	thin-tailed	Mastrangelo et al., 2019
SARD18	Sardi Sheep	42399698529	427481918	12.4324	Morocco	Africa	NEXTGEN	thin-tailed	Mastrangelo et al., 2019
SARD19	Sardi Sheep	39457908662	404723674	11.5014	Morocco	Africa	NEXTGEN	thin-tailed	Mastrangelo et al., 2019
SARD2	Sardi Sheep	45335298163	462478540	12.6752	Morocco	Africa	NEXTGEN	thin-tailed	Mastrangelo et al., 2019
SARD20	Sardi Sheep	34238312824	347515408	10.2543	Morocco	Africa	NEXTGEN	thin-tailed	Mastrangelo et al., 2019
SARD22	Sardi Sheep	37315720311	374762328	11.2329	Morocco	Africa	NEXTGEN	thin-tailed	Mastrangelo et al., 2019
SARD23	Sardi Sheep	38352693369	391419518	11.1651	Morocco	Africa	NEXTGEN	thin-tailed	Mastrangelo et al., 2019
SARD24	Sardi Sheep	37113324280	377595256	10.806	Morocco	Africa	NEXTGEN	thin-tailed	Mastrangelo et al., 2019
SARD25	Sardi Sheep	43629796075	442368384	13.037	Morocco	Africa	NEXTGEN	thin-tailed	Mastrangelo et al., 2019
SARD26	Sardi Sheep	34417666580	350506346	10.2447	Morocco	Africa	NEXTGEN	thin-tailed	Mastrangelo et al., 2019
SARD27	Sardi Sheep	44089621975	449803944	12.2781	Morocco	Africa	NEXTGEN	thin-tailed	Mastrangelo et al., 2019
SARD3	Sardi Sheep	41626708670	421376282	12.2062	Morocco	Africa	NEXTGEN	thin-tailed	Mastrangelo et al., 2019
SARD4	Sardi Sheep	37828428107	381260838	11.3652	Morocco	Africa	NEXTGEN	thin-tailed	Mastrangelo et al., 2019
SARD5	Sardi Sheep	39148333306	399838364	11.3899	Morocco	Africa	NEXTGEN	thin-tailed	Mastrangelo et al., 2019
SARD6	Sardi Sheep	36689516888	374443320	10.2657	Morocco	Africa	NEXTGEN	thin-tailed	Mastrangelo et al., 2019
SARD7	Sardi Sheep	36215960162	371862834	10.4566	Morocco	Africa	NEXTGEN	thin-tailed	Mastrangelo et al., 2019
SARD8	Sardi Sheep	38734925260	395442810	11.0375	Morocco	Africa	NEXTGEN	thin-tailed	Mastrangelo et al., 2019
SARD9	Sardi Sheep	40025900150	411323606	10.3539	Morocco	Africa	NEXTGEN	thin-tailed	Mastrangelo et al., 2019
Iran226	Shal Sheep	67101917700	447346118	15.4713	Iran	the Middle East	Deng et al., 2020	fat-tailed	Mastrangelo et al., 2019
Iran230	Shal Sheep	53984336100	359895574	12.0561	Iran	the Middle East	Deng et al., 2020	fat-tailed	Mastrangelo et al., 2019
Iran229	Shal Sheep	74894736300	499298242	19.3296	Iran	the Middle East	Li et al., 2020	fat-tailed	Mastrangelo et al., 2019
Shetland23342	Shetland	78109978500	520733190	18.4087	the Netherlands	Europe	Li et al., 2020	short thin-tailed	Li et al., 2020; Porter et al., 2020
Shetland23343	Shetland	79751567100	531677114	18.7275	the Netherlands	Europe	Li et al., 2020	short thin-tailed	Li et al., 2020; Porter et al., 2020
Shetland23344	Shetland	79683948300	531226322	18.9429	the Netherlands	Europe	Li et al., 2020	short thin-tailed	Li et al., 2020; Porter et al., 2020
Shetland23345	Shetland	78286608000	521910720	18.4324	the Netherlands	Europe	Li et al., 2020	short thin-tailed	Li et al., 2020; Porter et al., 2020
Shetland23346	Shetland	81001855500	540012370	18.694	the Netherlands	Europe	Li et al., 2020	short thin-tailed	Li et al., 2020; Porter et al., 2020
Shetland23347	Shetland	79900807500	532672050	19.1106	the Netherlands	Europe	Li et al., 2020	short thin-tailed	Li et al., 2020; Porter et al., 2020
Shetland23354	Shetland	79140601500	527604010	18.5677	the Netherlands	Europe	Li et al., 2020	short thin-tailed	Li et al., 2020; Porter et al., 2020
SSS32	Sishui Fur Sheep	78814664700	525431098	17.9191	China	Central-and-East Asia	Li et al., 2020	fat-tailed	Getachew et al., 2009
SSS35	Sishui Fur Sheep	78069359100	520462394	17.3084	China	Central-and-East Asia	Li et al., 2020	fat-tailed	Getachew et al., 2009
SSS37	Sishui Fur Sheep	78597598200	523983988	17.6502	China	Central-and-East Asia	Li et al., 2020	fat-tailed	Getachew et al., 2009
SSS39	Sishui Fur Sheep	78456791400	523045276	17.3421	China	Central-and-East Asia	Li et al., 2020	fat-tailed	Getachew et al., 2009
SSS40	Sishui Fur Sheep	78314918400	522099456	17.4475	China	Central-and-East Asia	Li et al., 2020	fat-tailed	Getachew et al., 2009
SSS41	Sishui Fur Sheep	77921746500	519478310	17.7	China	Central-and-East Asia	Li et al., 2020	fat-tailed	Getachew et al., 2009
SSS43	Sishui Fur Sheep	79131132900	527540886	17.7851	China	Central-and-East Asia	Li et al., 2020	fat-tailed	Getachew et al., 2009
SSS44	Sishui Fur Sheep	77841619800	518944132	17.3625	China	Central-and-East Asia	Li et al., 2020	fat-tailed	Getachew et al., 2009
SSS45	Sishui Fur Sheep	80213840700	534758938	17.9116	China	Central-and-East Asia	Li et al., 2020	fat-tailed	Getachew et al., 2009
SSS46	Sishui Fur Sheep	78380874000	522539160	17.4735	China	Central-and-East Asia	Li et al., 2020	fat-tailed	Getachew et al., 2009
SXW16	Small-tailed Han Sheep	78813378000	525422520	18.957	China	Central-and-East Asia	Li et al., 2020	long fat-tailed	Li et al., 2020; Porter et al., 2020
SXW17	Small-tailed Han Sheep	88242286800	588281912	20.5692	China	Central-and-East Asia	Li et al., 2020	long fat-tailed	Li et al., 2020; Porter et al., 2020
SXW19	Small-tailed Han Sheep	87100320600	580668804	20.0949	China	Central-and-East Asia	Li et al., 2020	long fat-tailed	Li et al., 2020; Porter et al., 2020
SXW20	Small-tailed Han Sheep	85689421800	571262812	20.4102	China	Central-and-East Asia	Li et al., 2020	long fat-tailed	Li et al., 2020; Porter et al., 2020
SXW23	Small-tailed Han Sheep	88129475400	587529836	21.2437	China	Central-and-East Asia	Li et al., 2020	long fat-tailed	Li et al., 2020; Porter et al., 2020
SXW25	Small-tailed Han Sheep	86778202200	578521348	20.5507	China	Central-and-East Asia	Li et al., 2020	long fat-tailed	Li et al., 2020; Porter et al., 2020
SXW26	Small-tailed Han Sheep	90324871800	602165812	21.7291	China	Central-and-East Asia	Li et al., 2020	long fat-tailed	Li et al., 2020; Porter et al., 2020
SXW28	Small-tailed Han Sheep	87352585200	582350568	21.2245	China	Central-and-East Asia	Li et al., 2020	long fat-tailed	Li et al., 2020; Porter et al., 2020
SXW29	Small-tailed Han Sheep	80303301000	535355340	19.1918	China	Central-and-East Asia	Li et al., 2020	long fat-tailed	Li et al., 2020; Porter et al., 2020
SXW30	Small-tailed Han Sheep	88016394900	586775966	22.0363	China	Central-and-East Asia	Li et al., 2020	long fat-tailed	Li et al., 2020; Porter et al., 2020
NOS037	Spælsau Sheep	63095413800	420636092	14.2301	Norway	Europe	Deng et al., 2020	short thin-tailed	Mastrangelo et al., 2019
NOS452	Spælsau Sheep	76297200300	508648002	16.7365	Norway	Europe	Deng et al., 2020	short thin-tailed	Mastrangelo et al., 2019
NOS453	Spælsau Sheep	72203538000	481356920	15.7891	Norway	Europe	Deng et al., 2020	short thin-tailed	Mastrangelo et al., 2019
SUM2	Sumatra	43388369416	429587816	10.317	-	South-and-Southeast Asia	Naval-Sanchez et al., 2018	thin-tailed	Mastrangelo et al., 2019
SUM7	Sumatra	44868639152	444243952	11.3911	-	South-and-Southeast Asia	Naval-Sanchez et al., 2018	thin-tailed	Mastrangelo et al., 2019
THQ11	Taihang Fur Sheep	73473626700	489824178	16.1805	China	Central-and-East Asia	Deng et al., 2020	thin-tailed	Dong et al., 2020
THQ5	Taihang Fur Sheep	78948472800	526323152	19.0383	China	Central-and-East Asia	Lv et al., 2022	thin-tailed	Dong et al., 2020
THQ9	Taihang Fur Sheep	73040632200	486937548	16.3754	China	Central-and-East Asia	Lv et al., 2022	thin-tailed	Dong et al., 2020
TAN78	Tan Sheep	80105661300	534037742	18.7502	China	Central-and-East Asia	Li et al., 2020	short fat-tailed	Li et al., 2020; Porter et al., 2020
TAN79	Tan Sheep	84005523600	560036824	19.2256	China	Central-and-East Asia	Li et al., 2020	short fat-tailed	Li et al., 2020; Porter et al., 2020
TAN80	Tan Sheep	78808538100	525390254	19.3327	China	Central-and-East Asia	Li et al., 2020	short fat-tailed	Li et al., 2020; Porter et al., 2020
TAN82	Tan Sheep	77661363000	517742420	19.062	China	Central-and-East Asia	Li et al., 2020	short fat-tailed	Li et al., 2020; Porter et al., 2020
TAN86	Tan Sheep	82726782300	551511882	20.1103	China	Central-and-East Asia	Li et al., 2020	short fat-tailed	Li et al., 2020; Porter et al., 2020
TAN87	Tan Sheep	77743261200	518288408	18.7046	China	Central-and-East Asia	Li et al., 2020	short fat-tailed	Li et al., 2020; Porter et al., 2020
TAN88	Tan Sheep	83278554900	555190366	20.4197	China	Central-and-East Asia	Li et al., 2020	short fat-tailed	Li et al., 2020; Porter et al., 2020
TAN89	Tan Sheep	78967532100	526450214	18.8218	China	Central-and-East Asia	Li et al., 2020	short fat-tailed	Li et al., 2020; Porter et al., 2020
TAN90	Tan Sheep	80371773900	535811826	19.3548	China	Central-and-East Asia	Li et al., 2020	short fat-tailed	Li et al., 2020; Porter et al., 2020
TAN91	Tan Sheep	84026041500	560173610	19.9224	China	Central-and-East Asia	Li et al., 2020	short fat-tailed	Li et al., 2020; Porter et al., 2020
TCS3	Tengchong Sheep	57104624100	380697494	12.1533	China	Central-and-East Asia	Deng et al., 2020	short thin-tailed	Mastrangelo et al., 2019
TCS4	Tengchong Sheep	70900920000	472672800	16.0267	China	Central-and-East Asia	Deng et al., 2020	short thin-tailed	Mastrangelo et al., 2019
TCS7	Tengchong Sheep	72782327400	485215516	15.5371	China	Central-and-East Asia	Deng et al., 2020	short thin-tailed	Mastrangelo et al., 2019
Iran5207	Thalli Sheep	79841369100	532275794	17.098	Pakistan	South-and-Southeast Asia	Deng et al., 2020	short thin-tailed	Mastrangelo et al., 2019
Iran5212	Thalli Sheep	75159765900	501065106	16.2706	Pakistan	South-and-Southeast Asia	Deng et al., 2020	short thin-tailed	Mastrangelo et al., 2019
Iran5218	Thalli Sheep	76664797500	511098650	17.191	Pakistan	South-and-Southeast Asia	Lv et al., 2022	short thin-tailed	Mastrangelo et al., 2019
GNM327	Tibetan Sheep	68401497900	456009986	16.4167	China	Central-and-East Asia	Chen et al., 2021	short thin-tailed	Dong et al., 2020; Porter et al., 2020
GNM330	Tibetan Sheep	68062486200	453749908	16.0717	China	Central-and-East Asia	Chen et al., 2021	short thin-tailed	Dong et al., 2020; Porter et al., 2020
CJL285	Tibetan Sheep	70938003900	472920026	16.2779	China	Central-and-East Asia	Deng et al., 2020	short thin-tailed	Dong et al., 2020; Porter et al., 2020
CJL300	Tibetan Sheep	68299021500	455326810	15.1251	China	Central-and-East Asia	Deng et al., 2020	short thin-tailed	Dong et al., 2020; Porter et al., 2020
GNM341	Tibetan Sheep	65276637900	435177586	15.7793	China	Central-and-East Asia	Deng et al., 2020	short thin-tailed	Dong et al., 2020; Porter et al., 2020
SAB319	Tibetan Sheep	73373704200	489158028	17.3544	China	Central-and-East Asia	Deng et al., 2020	short thin-tailed	Dong et al., 2020; Porter et al., 2020
SAB322	Tibetan Sheep	75593051400	503953676	18.0465	China	Central-and-East Asia	Deng et al., 2020	short thin-tailed	Dong et al., 2020; Porter et al., 2020
ZJZ242	Tibetan Sheep	74473265100	496488434	16.5428	China	Central-and-East Asia	Deng et al., 2020	short thin-tailed	Dong et al., 2020; Porter et al., 2020
ZLX154	Tibetan Sheep	66278136900	441854246	15.5647	China	Central-and-East Asia	Deng et al., 2020	short thin-tailed	Dong et al., 2020; Porter et al., 2020
ZLX160	Tibetan Sheep	66364075500	442427170	16.1454	China	Central-and-East Asia	Deng et al., 2020	short thin-tailed	Dong et al., 2020; Porter et al., 2020
ZLX161	Tibetan Sheep	70820771100	472138474	16.4616	China	Central-and-East Asia	Deng et al., 2020	short thin-tailed	Dong et al., 2020; Porter et al., 2020
CJL289	Tibetan Sheep	77103395400	514022636	17.4392	China	Central-and-East Asia	Lv et al., 2022	short thin-tailed	Dong et al., 2020; Porter et al., 2020
SAB311	Tibetan Sheep	74454457200	496363048	17.5622	China	Central-and-East Asia	Lv et al., 2022	short thin-tailed	Dong et al., 2020; Porter et al., 2020
ZJZ225	Tibetan Sheep	78652485600	524349904	18.7359	China	Central-and-East Asia	Lv et al., 2022	short thin-tailed	Dong et al., 2020; Porter et al., 2020
ZJZ226	Tibetan Sheep	62462596800	416417312	14.8182	China	Central-and-East Asia	Lv et al., 2022	short thin-tailed	Dong et al., 2020; Porter et al., 2020
TIMA1	Timahdite Sheep	39235069273	398852248	11.0795	Morocco	Africa	NEXTGEN	thin-tailed	Mastrangelo et al., 2019
TIMA10	Timahdite Sheep	45168265135	461061464	12.6061	Morocco	Africa	NEXTGEN	thin-tailed	Mastrangelo et al., 2019
TIMA11	Timahdite Sheep	35881911887	368902338	10.1333	Morocco	Africa	NEXTGEN	thin-tailed	Mastrangelo et al., 2019
TIMA12	Timahdite Sheep	43075217957	439250330	12.1493	Morocco	Africa	NEXTGEN	thin-tailed	Mastrangelo et al., 2019
TIMA14	Timahdite Sheep	42864085992	437918670	12.0649	Morocco	Africa	NEXTGEN	thin-tailed	Mastrangelo et al., 2019
TIMA15	Timahdite Sheep	36759914678	375821926	10.695	Morocco	Africa	NEXTGEN	thin-tailed	Mastrangelo et al., 2019
TIMA16	Timahdite Sheep	41859024253	437595792	11.7789	Morocco	Africa	NEXTGEN	thin-tailed	Mastrangelo et al., 2019
TIMA2	Timahdite Sheep	41100613472	419337572	11.5382	Morocco	Africa	NEXTGEN	thin-tailed	Mastrangelo et al., 2019
TIMA3	Timahdite Sheep	36668077497	374870762	10.9341	Morocco	Africa	NEXTGEN	thin-tailed	Mastrangelo et al., 2019
TIMA4	Timahdite Sheep	34207107831	346147502	10.0701	Morocco	Africa	NEXTGEN	thin-tailed	Mastrangelo et al., 2019
TIMA5	Timahdite Sheep	38025882057	385730420	10.9904	Morocco	Africa	NEXTGEN	thin-tailed	Mastrangelo et al., 2019
TIMA6	Timahdite Sheep	37112870759	376646096	10.7634	Morocco	Africa	NEXTGEN	thin-tailed	Mastrangelo et al., 2019
TIMA9	Timahdite Sheep	37609591408	388241678	10.1272	Morocco	Africa	NEXTGEN	thin-tailed	Mastrangelo et al., 2019
WZS26	Ujimqin Sheep	81825654600	545504364	19.5312	China	Central-and-East Asia	Deng et al., 2020	fat-tailed	Chen et al., 2021
WZS33	Ujimqin Sheep	80088427500	533922850	19.683	China	Central-and-East Asia	Deng et al., 2020	fat-tailed	Chen et al., 2021
WZS11	Ujimqin Sheep	74519984100	496799894	17.3381	China	Central-and-East Asia	Lv et al., 2022	fat-tailed	Chen et al., 2021
Iran42860	Vembur Sheep	76796501400	511976676	18.7056	India	South-and-Southeast Asia	Lv et al., 2022	short thin-tailed	Mastrangelo et al., 2019
Iran42864	Vembur Sheep	74246474700	494976498	18.1882	India	South-and-Southeast Asia	Lv et al., 2022	short thin-tailed	Mastrangelo et al., 2019
TV493	Vembur Sheep	62081289300	413875262	15.2615	India	South-and-Southeast Asia	Lv et al., 2022	short thin-tailed	Mastrangelo et al., 2019
WDS115	Wadi Sheep	/	320646693	21.3264	China	Central-and-East Asia	Deng et al., 2020	fat-tailed	Getachew et al., 2009
WDS121	Wadi Sheep	/	402851653	25.3404	China	Central-and-East Asia	Deng et al., 2020	fat-tailed	Getachew et al., 2009
WDS50	Wadi Sheep	/	413919262	25.9277	China	Central-and-East Asia	Deng et al., 2020	fat-tailed	Getachew et al., 2009
WDS102	Wadi Sheep	93804088800	625360592	22.5885	China	Central-and-East Asia	Li et al., 2020	fat-tailed	Getachew et al., 2009
WDS109	Wadi Sheep	99900723900	666004826	21.4152	China	Central-and-East Asia	Li et al., 2020	fat-tailed	Getachew et al., 2009
WDS112	Wadi Sheep	100845877800	672305852	18.3601	China	Central-and-East Asia	Li et al., 2020	fat-tailed	Getachew et al., 2009
WDS123	Wadi Sheep	109870633800	732470892	18.0184	China	Central-and-East Asia	Li et al., 2020	fat-tailed	Getachew et al., 2009
WDS14	Wadi Sheep	109293887700	728625918	16.7344	China	Central-and-East Asia	Li et al., 2020	fat-tailed	Getachew et al., 2009
WDS148	Wadi Sheep	89909758500	599398390	20.1647	China	Central-and-East Asia	Li et al., 2020	fat-tailed	Getachew et al., 2009
WDS149	Wadi Sheep	106109617200	707397448	23.1148	China	Central-and-East Asia	Li et al., 2020	fat-tailed	Getachew et al., 2009
WDS163	Wadi Sheep	107965641900	719770946	22.6269	China	Central-and-East Asia	Li et al., 2020	fat-tailed	Getachew et al., 2009
WDS53	Wadi Sheep	94988483700	633256558	19.6513	China	Central-and-East Asia	Li et al., 2020	fat-tailed	Getachew et al., 2009
WDS60	Wadi Sheep	91118180700	607454538	17.9317	China	Central-and-East Asia	Li et al., 2020	fat-tailed	Getachew et al., 2009
WDS108	Wadi Sheep	109870633800	732470892	19.2909	China	Central-and-East Asia	Lv et al., 2022	fat-tailed	Getachew et al., 2009
WDS150	Wadi Sheep	109293887700	728625918	22.309	China	Central-and-East Asia	Lv et al., 2022	fat-tailed	Getachew et al., 2009
WDS201	Wadi Sheep	89909758500	599398390	22.1286	China	Central-and-East Asia	Lv et al., 2022	fat-tailed	Getachew et al., 2009
WDS202	Wadi Sheep	106109617200	707397448	28.0107	China	Central-and-East Asia	Lv et al., 2022	fat-tailed	Getachew et al., 2009
WDS65	Wadi Sheep	107965641900	719770946	20.8575	China	Central-and-East Asia	Lv et al., 2022	fat-tailed	Getachew et al., 2009
WDS96	Wadi Sheep	94988483700	633256558	18.8662	China	Central-and-East Asia	Lv et al., 2022	fat-tailed	Getachew et al., 2009
WDS98	Wadi Sheep	91118180700	607454538	19.5001	China	Central-and-East Asia	Lv et al., 2022	fat-tailed	Getachew et al., 2009
10	Waggir Sheep	88509433200	590062888	21.7971	China	Central-and-East Asia	Li et al., 2020	fat-tailed	Getachew et al., 2009
11N	Waggir Sheep	94491574800	629943832	23.0316	China	Central-and-East Asia	Li et al., 2020	fat-tailed	Getachew et al., 2009
2N	Waggir Sheep	79698913500	531326090	20.7405	China	Central-and-East Asia	Li et al., 2020	fat-tailed	Getachew et al., 2009
3N	Waggir Sheep	96179901300	641199342	24.0461	China	Central-and-East Asia	Li et al., 2020	fat-tailed	Getachew et al., 2009
5N	Waggir Sheep	91407623400	609384156	23.7202	China	Central-and-East Asia	Li et al., 2020	fat-tailed	Getachew et al., 2009
6N	Waggir Sheep	79863663600	532424424	20.1818	China	Central-and-East Asia	Li et al., 2020	fat-tailed	Getachew et al., 2009
7N	Waggir Sheep	85296653400	568644356	22.3099	China	Central-and-East Asia	Li et al., 2020	fat-tailed	Getachew et al., 2009
8N	Waggir Sheep	93228032400	621520216	22.9355	China	Central-and-East Asia	Li et al., 2020	fat-tailed	Getachew et al., 2009
9N	Waggir Sheep	97904589600	652697264	24.2629	China	Central-and-East Asia	Li et al., 2020	fat-tailed	Getachew et al., 2009
1N	Waggir Sheep	86641479000	577609860	21.825	China	Central-and-East Asia	Li et al., 2020	fat-tailed	Getachew et al., 2009
DS2_10	Suffolk sheep	109870623800	732460892	10.9341	China	Central-and-East Asia	this study	fat-tailed	this study
DS3_107	Suffolk sheep	109293877478	728615696	10.0701	China	Central-and-East Asia	this study	fat-tailed	this study
DS3_138	Suffolk sheep	89909748056	599387946	10.9904	China	Central-and-East Asia	this study	fat-tailed	this study
DS3_31	Suffolk sheep	106109606534	707386782	10.7634	China	Central-and-East Asia	this study	fat-tailed	this study
DS3_41	Suffolk sheep	107965631012	719760058	11.3013	China	Central-and-East Asia	this study	fat-tailed	this study
DS3_49	Suffolk sheep	94988472590	633245448	11.6479	China	Central-and-East Asia	this study	fat-tailed	this study
DS3_67	Suffolk sheep	91118169368	607443206	11.9946	China	Central-and-East Asia	this study	fat-tailed	this study
DS3_76	Suffolk sheep	78652474046	524338350	12.3412	China	Central-and-East Asia	this study	fat-tailed	this study
DS3_928	Suffolk sheep	62462585024	416405536	12.6879	China	Central-and-East Asia	this study	fat-tailed	this study
DS2_111	Suffolk sheep	39235057275	398840250	13.0345	China	Central-and-East Asia	this study	fat-tailed	this study
A055	Kazakh sheep	45168252915	461049244	13.3812	China	Central-and-East Asia	this study	fat-tailed	this study
A967	Kazakh sheep	35881899445	368889896	13.7278	China	Central-and-East Asia	this study	fat-tailed	this study
F2055	hy-brid F2	43075205293	439237666	14.0745	China	Central-and-East Asia	this study	thin-tailed	this study
F2086	hy-brid F2	42864073106	437905784	14.4211	China	Central-and-East Asia	this study	thin-tailed	this study
F2107	hy-brid F2	36759901570	375808818	14.7678	China	Central-and-East Asia	this study	thin-tailed	this study
F2127	hy-brid F2	41859010923	437582462	15.1144	China	Central-and-East Asia	this study	thin-tailed	this study
F2132	hy-brid F2	41100599920	419324020	15.4611	China	Central-and-East Asia	this study	thin-tailed	this study
F2136	hy-brid F2	36668063723	374856988	15.8077	China	Central-and-East Asia	this study	thin-tailed	this study
F2161	hy-brid F2	34207093835	346133506	12.1544	China	Central-and-East Asia	this study	thin-tailed	this study
F2194	hy-brid F2	38025867839	385716202	13.501	China	Central-and-East Asia	this study	thin-tailed	this study
F2237	hy-brid F2	37112856319	376631656	14.8477	China	Central-and-East Asia	this study	thin-tailed	this study
F2253	hy-brid F2	37609576746	388227016	15.1943	China	Central-and-East Asia	this study	thin-tailed	this study
K073	Kazakh sheep	81825639716	545489480	16.541	China	Central-and-East Asia	this study	fat-tailed	this study
K079	Kazakh sheep	80088412394	533907744	12.8876	China	Central-and-East Asia	this study	fat-tailed	this study
K195	Kazakh sheep	74519968772	496784566	13.2343	China	Central-and-East Asia	this study	fat-tailed	this study
K2080	Kazakh sheep	45168249585	461045914	11.5809	China	Central-and-East Asia	this study	fat-tailed	this study
K2095	Kazakh sheep	35881896115	368886566	12.9276	China	Central-and-East Asia	this study	fat-tailed	this study
K9153	Kazakh sheep	43075201963	439234336	13.2742	China	Central-and-East Asia	this study	fat-tailed	this study
K9319	Kazakh sheep	42864069776	437902454	13.6209	China	Central-and-East Asia	this study	fat-tailed	this study
K939	Kazakh sheep	36759898240	375805488	13.9675	China	Central-and-East Asia	this study	fat-tailed	this study
References:
Chen, Z.H., Xu, Y.X., Xie, X.L., Wang, D.F., Aguilar-Gomez, D., Liu, G.J., Li, X., Esmailizadeh, A., Rezaei, V., Kantanen, J. et al. (2021) Whole-genome sequence analysis unveils different origins of European and Asiatic mouflon and domestication-related genes in sheep. Commun Biol, 4, 1307.
Deng, J., Xie, X.L., Wang, D.F., Zhao, C., Lv, F.H., Li, X., Yang, J., Yu, J.L., Shen, M., Gao, L. et al. (2020) Paternal Origins and Migratory Episodes of Domestic Sheep. Curr Biol, 30, 4085-4095 e4086.
Deniskova, T.E., Dotsev, A.V., Selionova, M.I., Kunz, E., Medugorac, I., Reyer, H., Wimmers, K., Barbato, M., Traspov, A.A., Brem, G. et al. (2018) Population structure and genetic diversity of 25 Russian sheep breeds based on whole-genome genotyping. Genet Sel Evol, 50, 29.
Dong, K.Z., Yang, M., Han, J.G., Ma, Q., Han, J.L., Song, Z.Y., Luosang, C.C., Gorkhali, N.A., Yang, B.H., He, X.H. et al. (2020) Genomic analysis of worldwide sheep breeds reveals PDGFD as a major target of fat-tail selection in sheep. Bmc Genomics, 21.
Getachew, T., Haile, A., Tibbo, M., Sharma, A., Kifle, A., Terefe, E., Wurzinger, M. and Sölkner, J. (2009) Morphological characters and body weight of Menz and Afar sheep within their production system. Ethiopian Journal of Animal Production, 9, 99.
Hao, H., Zan, L., Liu, C., Wang, Z., Zhang, G., Han, X. and Hao, R. (2009) Analysis of genetic diversity in 13 sheep breeds. Journal of Northwest A & F University-Natural Science Edition, 37, 7-14.
Li, X., Yang, J., Shen, M., Xie, X.L., Liu, G.J., Xu, Y.X., Lv, F.H., Yang, H., Yang, Y.L., Liu, C.B. et al. (2020) Whole-genome resequencing of wild and domestic sheep identifies genes associated with morphological and agronomic traits. Nat Commun, 11, 2815.
Lv, F.H., Cao, Y.H., Liu, G.J., Luo, L.Y., Lu, R., Liu, M.J., Li, W.R., Zhou, P., Wang, X.H., Shen, M. et al. (2022) Whole-Genome Resequencing of Worldwide Wild and Domestic Sheep Elucidates Genetic Diversity, Introgression, and Agronomically Important Loci. Mol Biol Evol, 39.
Mastrangelo, S., Bahbahani, H., Moioli, B., Ahbara, A., Al Abri, M., Almathen, F., da Silva, A., Belabdi, I., Portolano, B., Mwacharo, J.M. et al. (2019) Novel and known signals of selection for fat deposition in domestic sheep breeds from Africa and Eurasia. PLoS One, 14, e0209632.
Moradi, M.H., Nejati-Javaremi, A., Moradi-Shahrbabak, M., Dodds, K.G. and McEwan, J.C. (2012) Genomic scan of selective sweeps in thin and fat tail sheep breeds for identifying of candidate regions associated with fat deposition. BMC Genet, 13, 10.
Naval-Sanchez M, Nguyen Q, McWilliam S, Porto-Neto LR, Tellam R, Vuocolo T, Reverter A, Perez-Enciso M, Brauning R, Clarke S, et al. (2018) Sheep genome functional annotation reveals proximal regulatory elements contributed to the evolution of modern breeds. Nat Commun. 9, 859.
Porter, V. (2020) Mason's world dictionary of livestock breeds, types and varieties. CABI.

## Sheet: TableS2-Fst-pi
TableS2. Candidate genes identifiedd by Fst-pi method ( z(Fst) >1.58, and log2(πdw/πxw) < 0.24 ).
CHROM	BIN_START	BIN_END	z(Fst)	log2(πdw/πxw)	Genes
15	3600001	3650000	18.439	-0.379923	LOC106991615
15	3625001	3675000	16.8317	-0.589654	LOC106991615
18	19300001	19350000	16.5208	-1.43158	LOC101121887
18	19275001	19325000	16.4985	-1.4231	LOC101121887
15	3675001	3725000	16.4573	-0.67421	LOC106991615
13	49075001	49125000	16.3646	-0.167231	LOC101110166
15	3650001	3700000	15.9598	-0.669685	LOC106991615
18	65950001	66000000	15.6493	-3.28047	ANKRD9
13	49125001	49175000	15.5232	-0.241954	LOC101110166
15	3575001	3625000	15.1843	-0.478897	LOC106991615
15	3525001	3575000	15.0682	-0.343888	LOC106991615
2	72575001	72625000	14.225	-0.0153928	RCL1
9	25750001	25800000	13.796	-0.598412	MYC
15	3550001	3600000	13.7084	-0.477938	LOC106991615
15	3725001	3775000	13.2234	-0.337378	LOC106991615
13	49100001	49150000	13.1246	-0.363085	LOC101110166
12	52700001	52750000	13.0658	-0.672279	AADACL3
15	3700001	3750000	12.8287	-0.682419	LOC106991615
12	52725001	52775000	12.6033	-0.526585	AADACL3
18	19325001	19375000	12.4925	-0.664204	LOC101122139
9	25775001	25825000	12.1774	-0.68119	MYC
9	25725001	25775000	12.1208	-0.373618	MYC
18	19250001	19300000	11.9677	-0.333821	LOC101102268
15	3500001	3550000	11.9412	-0.431242	LOC106991615
13	49150001	49200000	11.6918	-0.296461	LOC101110166
15	3850001	3900000	10.9797	-0.077519	PDGFD
1	27750001	27800000	10.8097	0.230579	GLIS1
21	49600001	49650000	10.7169	-1.99211	IFITM3
12	52750001	52800000	10.6646	-0.410814	AADACL3
12	21100001	21150000	10.5901	0.0242431	LYPLAL1
15	3475001	3525000	10.4819	-0.253277	LOC106991615
18	19225001	19275000	10.4534	-0.219388	LOC101102268
15	3450001	3500000	10.3655	0.223553	LOC106991615
13	48525001	48575000	10.343	0.143524	BMP2
13	49175001	49225000	10.1923	-0.315589	LOC101110166
15	3825001	3875000	10.1798	-0.142212	PDGFD
12	21075001	21125000	10.0848	0.0189697	LYPLAL1
18	19200001	19250000	10.0122	0.0779473	LOC101121378
13	48625001	48675000	9.69915	0.11363	BMP2
12	21050001	21100000	9.40807	0.0228966	LYPLAL1
13	48650001	48700000	9.21755	-0.152063	BMP2
15	3875001	3925000	9.15399	-0.288969	PDGFD
4	75700001	75750000	9.12254	-0.510918	LOC105615056
15	3400001	3450000	8.85156	0.196216	LOC106991615
15	3750001	3800000	8.76498	-0.441603	LOC106991615
1	94725001	94775000	8.59729	0.212581	SPAG17
21	49725001	49775000	8.40186	-0.122149	BET1L
1	27800001	27850000	8.36402	0.0446051	GLIS1
1	27825001	27875000	8.34516	-0.0223699	GLIS1
13	48500001	48550000	8.26367	0.202489	BMP2
18	65975001	66025000	8.24057	-2.73778	RCOR1
16	38700001	38750000	8.12827	-0.183038	SPEF2
24	10350001	10400000	8.03288	-2.12655	SNN
13	53225001	53275000	8.01748	0.00988607	LIME1
13	49200001	49250000	7.79987	-0.153191	LOC101110166
4	75675001	75725000	7.63388	-0.215542	LOC105615056
9	25700001	25750000	7.49796	-0.0947483	MYC
16	38725001	38775000	7.438	-0.127229	SPEF2
2	86350001	86400000	7.38241	-0.0287075	ADAMTSL1
1	95125001	95175000	7.25615	-0.645406	LOC105610669
12	52775001	52825000	7.22	-0.0252612	AADACL3
9	68225001	68275000	6.92566	0.0424535	TMEM74
1	94875001	94925000	6.86087	0.214842	LOC105610669
13	48425001	48475000	6.75693	0.209358	BMP2
1	94900001	94950000	6.75471	0.212871	LOC105610669
5	107325001	107375000	6.59152	-4.232	WDR36
3	26350001	26400000	6.49254	0.206291	LOC101102216
15	3375001	3425000	6.4374	0.11416	LOC106991615
5	107200001	107250000	6.37933	0.102222	LOC105615337
15	3775001	3825000	6.24864	-0.623964	LOC106991615
6	88425001	88475000	6.1858	-1.32903	LOC101103238
1	95100001	95150000	6.1231	-0.75337	LOC105610669
3	132150001	132200000	6.10293	0.128514	HOXC4
15	3800001	3850000	6.09993	-0.632599	LOC106991615
2	88700001	88750000	6.08453	0.0895964	FOCAD
5	106925001	106975000	6.07814	-0.393849	SLC25A46
5	51500001	51550000	6.07807	-0.287744	ARHGAP26
4	75725001	75775000	6.04519	0.177875	LOC105615056
4	98625001	98675000	6.01034	0.0854104	AGBL3
2	86375001	86425000	5.92004	0.212978	ADAMTSL1
4	68700001	68750000	5.89883	0.183522	LOC101104988
9	52875001	52925000	5.89564	-0.0483146	PEX2
1	50000001	50050000	5.86379	0.196752	LOC101120030
1	63100001	63150000	5.86008	-0.260669	LOC101116267
7	89625001	89675000	5.8099	0.23927	STON2
8	30925001	30975000	5.80683	0.125688	PRDM1
1	63075001	63125000	5.76605	0.17548	LOC101116267
19	11625001	11675000	5.63125	-0.0404939	OXSR1
9	68250001	68300000	5.5027	-0.324747	TMEM74
5	51475001	51525000	5.46573	-0.416546	ARHGAP26
15	3900001	3950000	5.45399	0.170393	PDGFD
7	89650001	89700000	5.43901	0.119488	SEL1L
5	51450001	51500000	5.39819	-0.670983	ARHGAP26
9	53700001	53750000	5.34196	0.0145399	LOC105613955
15	10975001	11025000	5.31173	0.0472545	LOC105602128
2	51875001	51925000	5.29682	-0.215261	LOC101106310
19	11600001	11650000	5.27986	-0.362028	OXSR1
19	1	50000	5.22828	-0.507358	NONE
2	160375001	160425000	5.2011	0.171025	LOC106990963
4	68725001	68775000	5.17472	-0.0252928	EVX1
1	106025001	106075000	5.15902	0.199949	LOC106990643
12	2875001	2925000	5.1508	-0.25254	PM20D1
13	49225001	49275000	5.11085	-0.188417	LOC101110166
11	55175001	55225000	5.09454	-0.568445	GGA3
12	20875001	20925000	5.08974	-0.0221962	LYPLAL1
1	68900001	68950000	5.08495	0.21154	EVI5
6	88550001	88600000	5.07018	-0.0164151	LOC105615523
21	41125001	41175000	5.05423	0.181321	LOC101120283
15	10950001	11000000	5.0443	0.0897439	LOC105602128
11	55200001	55250000	5.04039	-0.364076	HN1
5	51550001	51600000	5.01641	-0.493102	ARHGAP26
2	88725001	88775000	5.00171	0.0781457	FOCAD
15	11000001	11050000	4.95207	0.167439	LOC105602128
15	11025001	11075000	4.94163	0.081705	LOC105602128
24	14175001	14225000	4.92092	-0.0103646	MYH11
1	95150001	95200000	4.81207	0.0492478	LOC105610669
5	51425001	51475000	4.76956	-0.440055	ARHGAP26
2	230950001	231000000	4.76412	0.204918	TRIP12
14	35400001	35450000	4.75658	0.205199	TANGO6
7	50300001	50350000	4.7226	-0.140478	TCF12
5	51525001	51575000	4.72001	-0.421	ARHGAP26
19	23300001	23350000	4.691	-0.167125	CNTN4
6	88575001	88625000	4.66754	-0.165098	LOC105615523
25	2750001	2800000	4.66708	-0.0394102	LOC101112878
11	55150001	55200000	4.66238	0.0241367	GGA3
8	23975001	24025000	4.60138	0.0991638	LOC105613116
21	17875001	17925000	4.60014	0.0788066	PAK1
12	2850001	2900000	4.59854	-0.192797	SLC41A1
7	89300001	89350000	4.57592	0.136169	TSHR
6	88400001	88450000	4.57545	-1.53139	LOC105609352
9	53675001	53725000	4.54989	-0.016961	LOC105613955
25	7225001	7275000	4.52275	0.233256	TARBP1
16	38775001	38825000	4.51335	0.111195	SPEF2
22	41225001	41275000	4.49192	-0.00360781	LOC105601930
16	38750001	38800000	4.49107	0.0402118	SPEF2
9	68200001	68250000	4.44393	0.213845	TMEM74
13	48275001	48325000	4.43763	-0.155816	LOC101117437
2	160425001	160475000	4.39476	0.235984	ORC4
4	68775001	68825000	4.39464	-0.169187	HOXA11
20	16925001	16975000	4.38892	0.0590588	ZNF318
22	43300001	43350000	4.32861	-0.502373	ZRANB1
8	72600001	72650000	4.28453	-0.240631	SASH1
8	30950001	31000000	4.28451	0.0477233	PRDM1
5	107300001	107350000	4.27334	-1.83316	WDR36
2	88675001	88725000	4.22311	0.21616	FOCAD
2	51850001	51900000	4.20868	0.188596	LOC101106310
17	30950001	31000000	4.19203	0.192723	LOC101122981
4	92600001	92650000	4.18741	0.00336929	IMPDH1
9	81725001	81775000	4.14536	-0.0404224	NDUFAF6
4	69025001	69075000	4.13051	0.0948541	HOXA1
1	68675001	68725000	4.12402	0.014874	RPAP2
4	68675001	68725000	4.10758	-0.238316	LOC101104988
9	47875001	47925000	4.09918	0.203974	LOC105607365
9	47850001	47900000	4.09334	-0.0930029	LOC105607365
1	185975001	186025000	4.07391	0.215025	HACD2
13	48350001	48400000	4.06158	-0.162397	BMP2
2	160450001	160500000	4.05937	0.0912861	ACVR2A
4	92750001	92800000	4.05271	0.0659956	CALU
3	105275001	105325000	4.04029	-1.41297	LOC105611978
19	23275001	23325000	4.03726	0.086199	CNTN4
4	98600001	98650000	4.01714	0.23678	AGBL3
2	86400001	86450000	4.01195	0.0848213	ADAMTSL1
6	70425001	70475000	4.00248	-0.443552	LOC101116147
6	88600001	88650000	3.99946	-0.410578	LOC101104661
4	92725001	92775000	3.99533	-0.297593	CALU
24	14150001	14200000	3.97567	-0.197652	MYH11
2	51900001	51950000	3.97117	-0.239747	RNF38
14	10650001	10700000	3.96494	-0.0672754	FAM92B
13	48300001	48350000	3.95934	-0.0335842	LOC101117437
1	239525001	239575000	3.95669	0.0972728	LOC101102361
2	160475001	160525000	3.94417	-0.00378263	ACVR2A
6	116700001	116750000	3.93486	-3.04863	MFSD7
10	61225001	61275000	3.9335	-0.305793	SLITRK6
16	8000001	8050000	3.92967	0.19055	ARHGEF28
7	56325001	56375000	3.9293	0.2075	AP4E1
21	17925001	17975000	3.90489	-0.230986	PAK1
13	48325001	48375000	3.89907	-0.354373	LOC101117437
1	201375001	201425000	3.89782	-0.188757	YEATS2
1	200975001	201025000	3.89595	-0.0858895	ABCF3
21	17850001	17900000	3.88425	-0.0545992	PAK1
1	2350001	2400000	3.83335	-0.0229565	TWIST2
16	38575001	38625000	3.82754	0.119427	SPEF2
9	49925001	49975000	3.82385	-0.0530274	LY96
21	18000001	18050000	3.81528	-0.219092	PAK1
7	50075001	50125000	3.79757	0.0641732	TCF12
11	40150001	40200000	3.78466	0.235355	TOP2A
9	81750001	81800000	3.77958	0.180274	NDUFAF6
7	50275001	50325000	3.77435	-0.425043	TCF12
9	49900001	49950000	3.76525	-0.889424	LY96
7	82175001	82225000	3.7521	-0.104335	COQ6
21	17625001	17675000	3.7313	-0.724462	RSF1
16	34500001	34550000	3.72655	0.0110718	LOC105602671
23	44325001	44375000	3.72401	0.0881805	LOC101108009
1	2375001	2425000	3.7137	-0.0335489	LOC105609211
3	68025001	68075000	3.69808	-0.0906391	EFEMP1
1	140425001	140475000	3.69448	-0.344151	NRIP1
1	239175001	239225000	3.69027	-1.24871	LOC105604038
9	52850001	52900000	3.68104	-0.227795	PEX2
1	63125001	63175000	3.67302	-0.122862	SH3GLB1
2	165725001	165775000	3.67011	-0.019076	ARHGAP15
2	155975001	156025000	3.64964	0.0658017	FMNL2
21	17975001	18025000	3.64752	-0.23446	PAK1
3	68000001	68050000	3.63946	-0.0165108	EFEMP1
1	65575001	65625000	3.62738	-1.21888	LOC101119773
11	27625001	27675000	3.62468	0.199024	MYH10
10	61275001	61325000	3.59718	0.222434	SLITRK6
6	79725001	79775000	3.59489	0.0830963	TECRL
1	65600001	65650000	3.58252	-0.727933	LOC101113817
7	89325001	89375000	3.57729	0.182741	TSHR
20	16900001	16950000	3.5486	0.0546264	CRIP3
6	70400001	70450000	3.5435	0.0716495	LOC101116147
21	40975001	41025000	3.5308	0.169232	LOC101119346
9	86475001	86525000	3.52972	-0.571244	RIPK2
2	58675001	58725000	3.52456	-0.136966	GNAQ
7	50050001	50100000	3.51555	-0.104378	TCF12
3	68050001	68100000	3.50067	-0.393391	LOC105613776
13	39650001	39700000	3.49396	-0.266149	XRN2
4	26325001	26375000	3.4909	-0.311612	SNX13
3	166525001	166575000	3.48143	0.20384	LOC105609280
18	32550001	32600000	3.47944	-0.430006	PPCDC
4	68750001	68800000	3.46879	-0.152807	EVX1
1	68700001	68750000	3.45538	0.00616805	RPAP2
19	23325001	23375000	3.45235	-0.231277	CNTN4
4	69050001	69100000	3.45115	0.0614926	SKAP2
12	2900001	2950000	3.44565	0.204773	PM20D1
25	2725001	2775000	3.44529	-0.597361	LOC101112878
8	12225001	12275000	3.4305	-0.841047	TRMT11
10	61300001	61350000	3.41379	0.102019	SLITRK6
11	11375001	11425000	3.41277	-0.0080944	BCAS3
7	31025001	31075000	3.40968	-0.0534256	FAM98B
3	166425001	166475000	3.40662	0.00895152	LOC105609279
10	61200001	61250000	3.39184	-0.302269	SLITRK6
9	85125001	85175000	3.39165	-0.127112	LOC105616118
22	15300001	15350000	3.36955	0.0796709	NOC3L
5	19900001	19950000	3.35847	-0.00470164	CSF2
2	155950001	156000000	3.34161	0.219506	FMNL2
7	50025001	50075000	3.34067	-0.0526312	TCF12
12	69900001	69950000	3.33322	0.103762	SLC30A1
4	43575001	43625000	3.33141	0.108108	PTPN12
13	48250001	48300000	3.32892	-0.0340235	LOC101117437
11	11350001	11400000	3.30098	-0.720161	BCAS3
21	18025001	18075000	3.29454	0.0684604	LOC101117288
6	116725001	116775000	3.29201	-2.03888	ATP5I
17	34100001	34150000	3.29117	0.106878	SPATA5
7	49300001	49350000	3.28188	-0.188173	ALDH1A2
13	49250001	49300000	3.28053	-1.1102	LOC101110166
1	200950001	201000000	3.26596	0.131765	ALG3
7	49325001	49375000	3.2639	-0.0555101	ALDH1A2
4	44125001	44175000	3.25318	0.172126	FBXL13
1	50075001	50125000	3.24729	0.202364	LOC101120030
3	105250001	105300000	3.24208	-0.269721	BCL2L11
2	58650001	58700000	3.23937	-0.00976949	GNAQ
4	43550001	43600000	3.23423	0.210012	LOC101102976
4	92675001	92725000	3.21356	0.1542	FAM71F2
23	44300001	44350000	3.19979	0.229581	LOC101108009
3	166500001	166550000	3.19916	0.051842	LOC105609280
19	21750001	21800000	3.18656	0.238818	ITPR1
7	89725001	89775000	3.18495	0.111325	SEL1L
3	132650001	132700000	3.18433	0.0518284	ATF7
1	234575001	234625000	3.18058	0.107615	MED12L
6	79700001	79750000	3.16433	-0.0195142	TECRL
1	245300001	245350000	3.15691	0.233029	LOC101108626
1	49900001	49950000	3.15142	-0.654929	LOC101120030
1	42825001	42875000	3.14417	0.113626	GADD45A
7	50225001	50275000	3.12799	0.0880276	TCF12
19	47900001	47950000	3.12084	0.0657821	SFMBT1
10	29500001	29550000	3.12075	-2.98984	RXFP2
2	86600001	86650000	3.11991	0.0746639	ADAMTSL1
9	53650001	53700000	3.11569	0.17318	LOC105613955
13	56275001	56325000	3.11141	-0.986819	EDN3
4	69000001	69050000	3.10801	0.054622	HOXA1
8	12200001	12250000	3.10382	-1.07251	CENPW
10	70275001	70325000	3.10203	0.0750818	LOC101106781
21	17650001	17700000	3.09895	-0.336284	CLNS1A
24	14125001	14175000	3.0946	-0.139533	MYH11
10	70425001	70475000	3.09315	-1.36756	LOC101106781
2	86625001	86675000	3.07482	0.0221474	ADAMTSL1
21	17950001	18000000	3.07138	-0.542827	PAK1
18	5475001	5525000	3.06633	0.168952	ADAMTS17
7	6700001	6750000	3.0497	0.132357	POLK
19	50001	100000	3.04815	0.0200763	LOC105603319
21	17825001	17875000	3.04095	0.175181	PAK1
10	29525001	29575000	3.04047	-4.62367	RXFP2
21	41150001	41200000	3.03756	0.14255	LOC101120283
21	18050001	18100000	3.02168	0.159569	LOC101117288
3	166475001	166525000	3.01562	-0.104361	LOC105609280
21	18075001	18125000	3.01448	-0.022229	LOC101117288
4	92700001	92750000	3.01355	0.000556279	FAM71F1
3	113300001	113350000	3.01025	-0.12013	NAV3
2	58625001	58675000	3.00496	-0.116509	GNAQ
13	27150001	27200000	3.00145	0.140344	BEND7
12	69925001	69975000	2.99158	0.21027	SLC30A1
16	55425001	55475000	2.98628	0.233476	TRNAS-GCU-7
4	31250001	31300000	2.98577	0.168218	LOC105610700
18	55350001	55400000	2.98522	-0.1119	TC2N
2	127900001	127950000	2.97977	0.172216	LOC101102129
3	166450001	166500000	2.96875	-0.27924	LOC105609280
1	7200001	7250000	2.9603	-0.191381	USP40
18	55325001	55375000	2.93995	-0.278059	TC2N
2	86675001	86725000	2.9375	-0.715579	ADAMTSL1
1	200450001	200500000	2.9367	0.216387	VPS8
9	49875001	49925000	2.93421	-0.324937	TCEB1
1	245325001	245375000	2.93162	0.118675	LOC101108626
21	17600001	17650000	2.91711	-0.0974388	RSF1
1	118725001	118775000	2.91396	0.202228	LOC101111769
3	26725001	26775000	2.90801	0.055659	TRNAW-CCA-28
3	67975001	68025000	2.90252	-0.373336	EFEMP1
10	7450001	7500000	2.90242	-0.74026	LOC101105926
9	85150001	85200000	2.89986	-0.262945	LOC105616118
6	116525001	116575000	2.8984	-1.20202	CPLX1
19	51900001	51950000	2.89538	0.162046	SMARCC1
5	84250001	84300000	2.89155	0.0535578	CCNH
16	55400001	55450000	2.88221	0.0958231	TRNAS-GCU-7
10	29575001	29625000	2.8818	-0.612739	RXFP2
8	21125001	21175000	2.87495	-0.691331	RWDD1
2	58700001	58750000	2.87107	-0.266257	GNA14
4	68650001	68700000	2.85786	-0.570649	HIBADH
2	213950001	214000000	2.85334	0.108398	IKZF2
12	79000001	79050000	2.84921	-0.471334	ARL8A
2	202400001	202450000	2.84805	-0.396159	CFLAR
3	12525001	12575000	2.84433	0.132383	RABGAP1
22	9075001	9125000	2.83746	0.161532	PAPSS2
21	18100001	18150000	2.83004	-0.0305597	LOC101117288
4	68625001	68675000	2.82764	-0.342958	HIBADH
3	163025001	163075000	2.82526	-0.145252	CDK2
18	55300001	55350000	2.81344	-0.242387	CATSPERB
20	33800001	33850000	2.81144	-0.987959	LOC101109921
7	50000001	50050000	2.8049	0.0104655	TCF12
3	164925001	164975000	2.80185	-0.0434453	NTN4
4	69975001	70025000	2.78207	-0.847041	LOC101107436
16	3375001	3425000	2.77663	0.183826	FGF18
16	55375001	55425000	2.77477	0.127602	TRNAS-GCU-7
19	75001	125000	2.7683	-0.186816	LOC101122140
12	20850001	20900000	2.76217	0.0873892	LYPLAL1
20	49825001	49875000	2.75668	-0.221497	MYLK4
7	50250001	50300000	2.7546	-0.215757	TCF12
20	33825001	33875000	2.75113	-3.16753	LOC101109921
16	40550001	40600000	2.73199	0.0981216	TARS
26	6375001	6425000	2.72779	-0.0278251	WDR17
1	196050001	196100000	2.72716	0.214167	TPRG1
22	43275001	43325000	2.7214	-0.45108	ZRANB1
1	236925001	236975000	2.70448	0.180406	HPS3
12	38900001	38950000	2.70192	-0.175337	TNFSF4
7	50200001	50250000	2.7007	0.193137	TCF12
8	72675001	72725000	2.69967	0.228522	SASH1
4	26300001	26350000	2.69897	0.0454753	SNX13
5	18900001	18950000	2.68264	-0.488473	AMH
19	14275001	14325000	2.66873	0.0893441	LOC105603621
3	42775001	42825000	2.65991	-0.0450453	SPRED2
6	37300001	37350000	2.65413	-0.271932	LCORL
2	224675001	224725000	2.65066	0.12938	KCNE4
12	51700001	51750000	2.64982	-0.0134127	LOC105616544
2	128400001	128450000	2.64833	0.171218	TRNAC-GCA-44
7	6725001	6775000	2.6322	0.218344	POLK
3	132625001	132675000	2.62413	0.0575489	ATF7
5	82150001	82200000	2.62164	-0.271762	LOC101103893
8	72625001	72675000	2.62099	0.126826	SASH1
7	89750001	89800000	2.60817	-0.155244	TRNAK-UUU-9
2	78450001	78500000	2.606	-0.0692504	LOC101120731
4	111350001	111400000	2.60048	-0.233821	EZH2
19	47925001	47975000	2.59906	0.151386	SFMBT1
22	15275001	15325000	2.59893	0.167549	NOC3L
4	31225001	31275000	2.5939	0.0740736	LOC105610700
2	21725001	21775000	2.58408	-0.818734	LOC101106409
14	38500001	38550000	2.58392	0.184776	AP1G1
3	42800001	42850000	2.57449	-0.0153175	SPRED2
5	60425001	60475000	2.57133	0.107169	G3BP1
22	43325001	43375000	2.56374	-0.425811	CTBP2
10	29550001	29600000	2.54364	-2.01119	RXFP2
1	140450001	140500000	2.54161	0.186862	LOC106990867
3	42750001	42800000	2.53669	0.184282	SPRED2
10	29400001	29450000	2.53157	-1.12971	LOC101110773
2	86700001	86750000	2.52285	-0.102886	ADAMTSL1
10	7425001	7475000	2.52267	-0.878798	LOC101105926
2	59800001	59850000	2.51616	0.0343558	GCNT1
19	50200001	50250000	2.51278	-0.0449256	RBM5
2	84500001	84550000	2.50575	0.0765129	BNC2
1	65750001	65800000	2.49873	-1.09585	LOC101114077
11	48075001	48125000	2.49662	0.184218	CEP95
3	132700001	132750000	2.49135	0.221709	MAP3K12
13	34900001	34950000	2.48797	-0.37752	LOC105609164
3	189600001	189650000	2.47937	0.1997	BCAT1
13	27275001	27325000	2.47319	0.0783258	PRPF18
4	39525001	39575000	2.47254	-4.16686	LOC105607851
10	29425001	29475000	2.46978	-2.97038	LOC101110773
10	2050001	2100000	2.45728	0.0888841	TDRD3
3	64900001	64950000	2.45011	-0.291051	LOC105612568
8	12175001	12225000	2.4478	0.0887554	CENPW
11	51225001	51275000	2.44602	-2.03359	RNF213
5	97475001	97525000	2.44224	-0.0397191	LOC105609305
14	15350001	15400000	2.43589	-0.349799	PHKB
12	78775001	78825000	2.43461	0.0973147	IPO9
1	28000001	28050000	2.43437	-0.0560953	NDC1
5	51900001	51950000	2.41702	0.108639	NR3C1
5	84225001	84275000	2.41621	0.057409	RASA1
18	39225001	39275000	2.41548	-0.113732	LOC105603169
1	54375001	54425000	2.41285	-1.3147	IFI44
23	30750001	30800000	2.40915	0.106443	TAF4B
1	198500001	198550000	2.40859	-0.239199	EIF4A2
2	202425001	202475000	2.40485	-0.0786348	LOC101103049
1	85350001	85400000	2.40343	0.212268	WDR47
5	103900001	103950000	2.39778	-0.203133	EFNA5
8	12250001	12300000	2.39725	-0.138715	TRMT11
1	64250001	64300000	2.39425	0.124007	LOC105609236
8	89425001	89475000	2.39353	-3.34588	SMOC2
12	78975001	79025000	2.39004	-1.18974	ARL8A
1	203475001	203525000	2.38599	0.118515	LOC105603067
16	28150001	28200000	2.38373	-0.0718988	ISL1
21	18325001	18375000	2.3746	0.204702	LOC101117547
2	21700001	21750000	2.37333	-0.674762	LOC101106149
1	182900001	182950000	2.37286	0.23156	GSK3B
12	78900001	78950000	2.36205	0.199554	ELF3
3	113275001	113325000	2.36069	-0.019402	NAV3
5	7550001	7600000	2.3547	-1.91179	LOC101123297
3	164950001	165000000	2.35442	0.0833645	NTN4
7	49975001	50025000	2.35353	0.224662	TCF12
20	16875001	16925000	2.35189	0.11351	CRIP3
1	85375001	85425000	2.34836	0.0925785	WDR47
7	71400001	71450000	2.34496	0.151372	LOC106991288
4	70000001	70050000	2.33958	-0.382919	LOC101107436
5	70900001	70950000	2.33878	0.0662298	GABRA1
3	12550001	12600000	2.33319	0.221734	GPR21
3	113050001	113100000	2.33177	-0.317672	NAV3
19	23250001	23300000	2.33069	0.125714	CNTN4
1	115300001	115350000	2.32944	0.231403	RXRG
1	182925001	182975000	2.31546	0.0197251	GSK3B
21	18350001	18400000	2.31533	-0.176963	LOC101117547
10	18500001	18550000	2.31201	0.125147	LPAR6
26	6350001	6400000	2.30774	0.0488229	WDR17
3	68075001	68125000	2.30191	0.0082329	LOC105613776
3	67950001	68000000	2.29919	-0.162454	EFEMP1
9	52975001	53025000	2.29769	0.158863	PEX2
19	28950001	29000000	2.29439	0.131624	SHQ1
16	30875001	30925000	2.29062	0.219155	FGF10
15	43050001	43100000	2.2892	0.231717	NRIP3
15	47425001	47475000	2.28869	-0.492141	LOC101102671
2	86425001	86475000	2.28835	0.159865	ADAMTSL1
1	117450001	117500000	2.28449	-0.199156	POU2F1
2	21750001	21800000	2.28382	-0.330895	PLPPR1
6	29725001	29775000	2.27837	-0.793254	BMPR1B
1	245225001	245275000	2.2761	0.149341	RASA2
1	184400001	184450000	2.27545	-0.0307062	EAF2
22	225001	275000	2.27306	0.130771	UBE2D1
19	23925001	23975000	2.27251	0.0877471	CNTN4
19	51925001	51975000	2.26535	0.0146447	SMARCC1
3	71900001	71950000	2.26225	0.194154	LOC106990597
1	49925001	49975000	2.25306	0.225866	LOC101120030
7	92725001	92775000	2.25208	-0.810941	TRNAK-UUU-10
3	42725001	42775000	2.25084	0.205313	SPRED2
3	40800001	40850000	2.24874	-0.455053	ETAA1
1	245250001	245300000	2.24719	0.139289	RASA2
6	37325001	37375000	2.24462	-0.294001	LCORL
1	68650001	68700000	2.24275	-0.692372	GLMN
1	184550001	184600000	2.2421	-0.0625276	ILDR1
18	15375001	15425000	2.23529	-0.296794	LOC105603073
12	2775001	2825000	2.2267	-0.00436595	NUCKS1
18	21200001	21250000	2.22507	0.166153	IQGAP1
12	78925001	78975000	2.22431	-0.0331228	ELF3
9	51800001	51850000	2.2225	-0.0762877	HNF4G
3	120200001	120250000	2.21024	-0.0276698	LOC105614711
11	51200001	51250000	2.20896	0.0831417	RNF213
16	34525001	34575000	2.20617	0.10368	LOC105602671
9	37675001	37725000	2.20311	0.230203	TOX
2	11775001	11825000	2.20166	0.142741	C2H9orf84
2	121425001	121475000	2.20063	0.168216	ZSWIM2
9	86500001	86550000	2.19796	-0.776666	RIPK2
3	26700001	26750000	2.19681	0.0342023	TRNAW-CCA-28
4	68900001	68950000	2.18707	0.233006	HOXA1
7	72800001	72850000	2.18378	-0.222156	SGPP1
12	78500001	78550000	2.18292	-0.361008	TNNI1
18	700001	750000	2.18202	0.175677	LOC105603289
20	49800001	49850000	2.17372	-0.0593397	MYLK4
1	116000001	116050000	2.17338	0.206322	UCK2
3	216050001	216100000	2.17175	-0.281175	EP300
7	89775001	89825000	2.17104	0.0479349	TRNAK-UUU-9
16	30075001	30125000	2.17101	0.202802	MRPS30
21	18375001	18425000	2.17075	-0.776054	LOC101117547
2	11700001	11750000	2.16568	0.0651911	C2H9orf84
1	115325001	115375000	2.1547	-0.264677	RXRG
5	103925001	103975000	2.1546	-0.139594	EFNA5
3	425001	475000	2.15443	0.237604	DPH7
20	10850001	10900000	2.14939	0.161219	C20H6orf89
1	54350001	54400000	2.14676	0.146329	IFI44L
7	92700001	92750000	2.14645	-1.04628	TRNAK-UUU-10
11	20625001	20675000	2.14426	0.202535	SSH2
1	239550001	239600000	2.14373	0.112409	LOC101102361
6	37275001	37325000	2.14318	-0.169739	LCORL
7	64500001	64550000	2.13883	0.0167673	DLGAP5
12	51600001	51650000	2.13548	-0.349769	LOC106991445
2	234300001	234350000	2.13147	-0.0315929	BSDC1
1	68825001	68875000	2.1289	0.130872	EVI5
6	79675001	79725000	2.12783	0.219439	TECRL
8	90600001	90650000	2.12494	0.123283	PDCD2
1	149325001	149375000	2.12457	0.120226	LOC106990823
8	23925001	23975000	2.12391	0.222307	LOC105613116
5	75825001	75875000	2.1229	0.0276109	LOC101117162
2	221800001	221850000	2.11943	-0.191497	LOC101115609
1	50175001	50225000	2.11852	0.0280163	LOC101120030
7	78900001	78950000	2.11666	-0.193105	LOC101121607
2	204100001	204150000	2.11527	0.123264	NBEAL1
6	88625001	88675000	2.11341	-0.407893	LOC101104661
10	2075001	2125000	2.10894	0.128528	TDRD3
9	68275001	68325000	2.10791	-0.0919466	TMEM74
5	68700001	68750000	2.10029	0.0630759	LOC105610571
5	104075001	104125000	2.09788	-0.0249081	FBXL17
18	40125001	40175000	2.09631	0.00371625	G2E3
16	33225001	33275000	2.0951	0.200627	C6
1	68725001	68775000	2.094	0.225402	RPAP2
1	234025001	234075000	2.09035	-0.177938	LOC101115671
1	203450001	203500000	2.08562	0.185441	LOC105603067
7	71825001	71875000	2.0819	-0.140086	KCNH5
3	174625001	174675000	2.07982	-0.126979	POLR3B
3	216875001	216925000	2.07703	-0.255232	TCF20
1	140400001	140450000	2.07352	-0.126708	NRIP1
11	48275001	48325000	2.06724	0.0893081	KPNA2
2	189650001	189700000	2.0569	-0.350399	CNTNAP5
7	82250001	82300000	2.05476	0.0736766	ALDH6A1
18	40100001	40150000	2.05355	0.174125	G2E3
19	21775001	21825000	2.05336	0.235324	ITPR1
4	39550001	39600000	2.05134	-4.4261	LOC105607851
10	31800001	31850000	2.04239	0.21667	FLT1
6	49925001	49975000	2.04062	-0.466998	PCDH7
15	51025001	51075000	2.04044	0.0877556	FAM168A
19	11575001	11625000	2.03815	-0.0732175	OXSR1
4	10325001	10375000	2.03769	0.226452	LOC101112306
2	126050001	126100000	2.0355	-0.75016	LOC101119111
5	51875001	51925000	2.03402	0.0842549	NR3C1
1	64225001	64275000	2.03347	-0.0810826	LOC105609236
2	234325001	234375000	2.03255	-1.32769	HDAC1
1	50200001	50250000	2.03231	0.0790509	LOC101120030
14	8125001	8175000	2.03203	0.119928	MPHOSPH6
7	48375001	48425000	2.03063	-0.163929	FAM63B
25	20825001	20875000	2.02698	-0.0895979	LOC101123090
1	234000001	234050000	2.02559	-0.123765	SUCNR1
8	70700001	70750000	2.02474	0.07459	RAB32
7	71800001	71850000	2.02302	0.0796298	KCNH5
8	73650001	73700000	2.01712	0.119691	LATS1
18	19150001	19200000	2.0159	-0.100107	LOC101120360
21	49575001	49625000	2.01372	-0.494592	LOC105604159
6	116500001	116550000	2.00803	-0.615861	CPLX1
10	32175001	32225000	2.00667	0.0480586	FLT3
18	32425001	32475000	2.0052	-2.58101	LOC105603154
2	86650001	86700000	2.00418	-0.449307	ADAMTSL1
9	51775001	51825000	2.00336	-0.0983735	HNF4G
4	69950001	70000000	2.00026	-1.03982	LOC101107436
7	49350001	49400000	1.99696	-0.0309358	ALDH1A2
16	32375001	32425000	1.99396	0.228876	GHR
6	88800001	88850000	1.98747	0.146232	EPGN
8	21225001	21275000	1.98693	0.171284	FAM26E
21	18300001	18350000	1.98438	0.154566	LOC101117547
14	18575001	18625000	1.98404	0.144743	CYLD
9	85175001	85225000	1.98278	-0.0146674	LOC105616118
13	53500001	53550000	1.97998	-0.0218782	ARFGAP1
5	19925001	19975000	1.97939	-0.172794	LOC106990309
4	43525001	43575000	1.97748	0.233387	LOC101102976
6	79075001	79125000	1.9714	0.0635187	LOC101119476
6	49900001	49950000	1.97133	-0.0211656	PCDH7
7	48400001	48450000	1.97025	-0.20334	FAM63B
3	105350001	105400000	1.96515	-0.257871	LOC105611978
10	70450001	70500000	1.96358	-0.414327	LOC101106781
5	70925001	70975000	1.96233	0.200063	GABRA1
12	78475001	78525000	1.95738	-0.161927	CSRP1
10	2025001	2075000	1.95426	0.172702	TDRD3
1	216300001	216350000	1.95131	0.159593	LOC105603498
9	86525001	86575000	1.95105	-0.54082	RIPK2
1	49875001	49925000	1.94591	0.124161	LOC101120030
11	24700001	24750000	1.94537	-0.775841	FBXO39
5	30875001	30925000	1.93668	-0.0924468	PRR16
18	54100001	54150000	1.93197	-0.299782	MAP1A
16	69250001	69300000	1.93028	-0.0590455	IRX1
2	86575001	86625000	1.93016	0.00480629	ADAMTSL1
3	105325001	105375000	1.92882	0.228116	LOC105611977
3	186200001	186250000	1.92842	0.161731	CCDC91
2	4525001	4575000	1.92455	0.0615894	LOC101117056
13	34925001	34975000	1.92315	-0.229921	LOC105609164
11	19275001	19325000	1.91774	0.162525	NLK
26	6400001	6450000	1.91372	0.155213	ASB5
18	30650001	30700000	1.90773	0.182614	SCAPER
14	35375001	35425000	1.90549	0.137919	TANGO6
1	65775001	65825000	1.90465	-2.4211	LOC101114077
7	49375001	49425000	1.90277	0.0243578	ALDH1A2
2	11725001	11775000	1.90104	0.210782	C2H9orf84
9	36200001	36250000	1.89922	0.181744	LOC101116323
25	4000001	4050000	1.89669	-0.164692	GNPAT
3	104950001	105000000	1.89481	0.199655	ACOXL
7	78925001	78975000	1.89375	-0.154478	LOC101121607
8	21200001	21250000	1.89151	0.22003	FAM26E
4	43600001	43650000	1.88554	0.221562	PTPN12
11	24150001	24200000	1.88304	0.225454	ZZEF1
1	203425001	203475000	1.87915	0.146463	LOC105603067
16	34425001	34475000	1.8716	0.0850162	LOC105602671
23	43350001	43400000	1.86823	0.191104	CEP76
10	29475001	29525000	1.85721	-1.60595	RXFP2
16	19000001	19050000	1.85275	0.0255452	LOC105602517
2	6100001	6150000	1.84603	0.179421	LOC101117310
2	189625001	189675000	1.84541	-1.01119	CNTNAP5
2	190050001	190100000	1.84278	-0.824608	LOC101122086
3	67925001	67975000	1.84055	-0.0290288	EFEMP1
5	72125001	72175000	1.8395	0.233244	LOC105613697
2	4550001	4600000	1.83403	-0.0229031	LOC101117056
5	75800001	75850000	1.83288	-0.0525124	TRNAC-GCA-132
23	7425001	7475000	1.83132	-0.103086	CD226
1	151950001	152000000	1.83033	0.20096	CADM2
16	40525001	40575000	1.8272	0.234479	TARS
17	53950001	54000000	1.82498	0.0647337	PPTC7
7	56425001	56475000	1.82371	0.0370311	AP4E1
4	106650001	106700000	1.81766	0.149192	LOC101117924
23	28575001	28625000	1.81645	0.0306182	TRNAS-GGA-97
10	19800001	19850000	1.81475	0.201589	LOC105608012
7	50175001	50225000	1.81306	0.229138	TCF12
3	89800001	89850000	1.81158	0.202717	LOC105614904
5	81900001	81950000	1.81154	0.0261176	LOC101103893
2	211550001	211600000	1.81024	-0.151709	TRNAC-GCA-58
14	15275001	15325000	1.8052	-0.206906	ITFG1
5	79850001	79900000	1.80054	0.167569	ATP6AP1L
2	90125001	90175000	1.80026	-0.222658	DMRTA1
1	64200001	64250000	1.79877	0.0275269	LOC105609236
12	59050001	59100000	1.79522	0.00898252	LOC101122123
1	216275001	216325000	1.79453	0.220513	LOC105603497
2	211400001	211450000	1.79342	0.0628338	LOC101102789
1	198125001	198175000	1.79081	0.11303	LOC101111595
2	74525001	74575000	1.78933	0.0612181	KDM4C
1	200425001	200475000	1.78612	0.209956	VPS8
11	61775001	61825000	1.78412	-0.571117	CACNG5
15	75450001	75500000	1.78397	0.063528	PTPMT1
1	54325001	54375000	1.7809	0.228261	IFI44L
6	78125001	78175000	1.78024	0.221464	LOC101119476
2	164675001	164725000	1.77848	0.137196	GTDC1
12	35375001	35425000	1.77626	0.0136503	SELL
3	132575001	132625000	1.77607	0.133472	ATF7
2	61300001	61350000	1.7731	0.129274	CARNMT1
2	115950001	116000000	1.772	-0.128552	LOC105608728
13	65450001	65500000	1.76984	0.17101	RBL1
12	78750001	78800000	1.76952	-1.53473	NAV1
4	68975001	69025000	1.76833	0.0505137	HOXA1
5	107825001	107875000	1.76563	-0.603293	STARD4
1	98725001	98775000	1.76112	-1.27836	LOC101115753
3	155050001	155100000	1.76079	0.208764	C3H12orf56
1	116050001	116100000	1.75485	-0.108202	FAM78B
6	79000001	79050000	1.75288	0.00642793	LOC101119476
21	41175001	41225000	1.75035	0.124715	ATL3
13	61900001	61950000	1.74893	-1.39816	LOC101107619
2	190075001	190125000	1.74605	-0.395517	LOC101122086
13	27175001	27225000	1.7459	0.0131398	BEND7
7	72825001	72875000	1.74263	0.225357	SGPP1
13	65475001	65525000	1.73893	-0.395005	RBL1
1	26625001	26675000	1.73855	0.0969378	ZCCHC11
7	63000001	63050000	1.73588	0.218809	LOC105610719
4	111375001	111425000	1.73399	-0.391336	EZH2
9	51750001	51800000	1.73335	0.134012	HNF4G
14	10625001	10675000	1.73129	-0.201848	FAM92B
19	14300001	14350000	1.72902	0.0467862	LOC105603621
7	82200001	82250000	1.72862	-0.358012	COQ6
25	42175001	42225000	1.72616	0.224148	MAPK8
18	20125001	20175000	1.7261	0.0476429	KIF7
17	33050001	33100000	1.72562	0.141382	LOC101101922
21	17575001	17625000	1.72248	0.210724	RSF1
1	105500001	105550000	1.72214	0.206364	ETV3
2	221825001	221875000	1.72088	-0.0420536	LOC101115609
1	176075001	176125000	1.71555	0.166181	C1H3orf17
9	69225001	69275000	1.71413	-0.465333	RSPO2
5	104100001	104150000	1.71185	0.0860767	FBXL17
1	161825001	161875000	1.70896	-0.0280491	LOC101107320
18	12950001	13000000	1.70867	0.205382	MCTP2
1	234275001	234325000	1.70551	0.207597	LOC101116443
10	7400001	7450000	1.70153	-0.0421488	LOC101105926
7	56375001	56425000	1.69911	0.190754	AP4E1
6	79850001	79900000	1.69578	0.182657	TECRL
11	10325001	10375000	1.69571	-0.0903693	RPS6KB1
3	43400001	43450000	1.69133	0.209425	LOC105608150
3	164900001	164950000	1.68898	0.0314639	NTN4
2	52050001	52100000	1.68711	0.207754	GNE
6	78950001	79000000	1.68515	0.0930389	LOC101119476
6	79100001	79150000	1.6844	-0.0466914	LOC101119476
5	41775001	41825000	1.68259	0.0680501	AFF4
14	50000001	50050000	1.67661	-0.118555	DEDD2
2	58600001	58650000	1.67572	-0.0201765	GNAQ
10	12275001	12325000	1.66667	0.0580474	VWA8
22	250001	300000	1.66503	0.0344825	UBE2D1
1	119525001	119575000	1.6624	-0.703207	MRPS6
5	30900001	30950000	1.65729	-0.546652	PRR16
3	89775001	89825000	1.65468	0.145414	LOC105614904
26	15575001	15625000	1.65011	0.095814	LOC106990546
10	61175001	61225000	1.64899	-0.14809	SLITRK6
7	92325001	92375000	1.64798	-0.0597505	TRNAK-UUU-10
2	90150001	90200000	1.64163	0.159588	DMRTA1
15	47450001	47500000	1.63881	-0.245934	LOC101105437
2	19275001	19325000	1.63879	-0.0273111	SMC2
1	44250001	44300000	1.63737	0.0328952	TRNAC-GCA-5
17	3600001	3650000	1.63502	0.175377	LOC105602979
14	15375001	15425000	1.63227	-0.249197	PHKB
17	33025001	33075000	1.62137	-0.334966	ANKRD50
10	7475001	7525000	1.62094	-0.134516	LOC101105926
1	117425001	117475000	1.62034	0.0188818	POU2F1
6	116200001	116250000	1.62009	-0.207826	CTBP1
7	64525001	64575000	1.61822	0.061498	DLGAP5
5	58000001	58050000	1.61781	-0.069198	ABLIM3
9	77050001	77100000	1.61744	-0.078666	VPS13B
2	11750001	11800000	1.61295	0.101315	C2H9orf84
22	15450001	15500000	1.61103	0.133458	HELLS
1	26600001	26650000	1.60816	0.222624	ZCCHC11
1	234375001	234425000	1.604	0.099372	LOC101116694
10	29450001	29500000	1.60194	-2.5742	RXFP2
2	226625001	226675000	1.60094	0.172772	NYAP2
7	49275001	49325000	1.60032	-0.0596057	ALDH1A2
16	40675001	40725000	1.59811	-0.0133246	TARS
6	78975001	79025000	1.59636	0.0322226	LOC101119476
5	8425001	8475000	1.59356	0.154467	LOC101110142
4	43500001	43550000	1.59238	0.176159	RSBN1L
6	40600001	40650000	1.59115	0.0516252	KCNIP4
5	18875001	18925000	1.59067	-0.201702	AMH
1	215725001	215775000	1.58575	-0.167737	MECOM
6	78250001	78300000	1.58267	0.239309	LOC101119476
12	51625001	51675000	1.58242	0.174955	LOC106991445

## Sheet: TableS3-XPCLR
TableS3. Candidate genes identified by XP-CLR method.
CHROM	BIN_START	BIN_END	xpclr	Genes
2	30525002	30575000	24.3389	LOC105607122
7	89475002	89525000	24.3596	STON2
13	48875002	48925000	24.3738	BMP2
1	44225002	44275000	24.4013	TRNAC-GCA-5
1	249575002	249625000	24.4564	SOX14
1	199250002	199300000	24.6804	ETV5
17	37075002	37125000	24.6828	LOC101110270
7	73625002	73675000	24.7166	PPP1R36
19	52525002	52575000	24.9748	PTH1R
25	8575002	8625000	25.0077	LYST
20	14900002	14950000	25.0832	LOC105603695
13	48275002	48325000	25.2755	LOC101117437
20	49825002	49875000	25.3659	MYLK4
16	33350002	33400000	25.39	MROH2B
3	124625002	124675000	25.482	KITLG
3	204675002	204725000	25.4843	KLRF1
18	32600002	32650000	25.508	COX5A
6	69550002	69600000	25.5586	LOC105613061
6	22325002	22375000	25.7059	NFKB1
15	3600002	3650000	25.7513	LOC106991615
6	116700002	116750000	25.7669	MFSD7
2	68825002	68875000	25.8198	DMRT2
3	19725002	19775000	25.9085	PDIA6
12	9325002	9375000	25.9416	TRNAK-UUU-17
6	88375002	88425000	26.0189	CXCL8
6	88400002	88450000	26.0685	LOC105609352
3	129700002	129750000	26.3313	CRADD
2	45550002	45600000	26.3778	LOC105607477
2	221800002	221850000	26.4053	LOC101115609
3	116225002	116275000	26.4218	PTPRQ
9	36075002	36125000	26.4329	CHCHD7
1	201825002	201875000	26.5629	B3GNT5
7	55900002	55950000	26.6244	GLDN
2	45475002	45525000	26.6415	SLC18A1
2	240600002	240650000	26.7694	SYF2
10	16925002	16975000	26.7739	LRCH1
17	4900002	4950000	26.8249	TMEM154
18	32575002	32625000	26.9486	SCAMP5
17	10675002	10725000	27.1225	EDNRA
2	247950002	248000000	27.1243	LOC105611567
9	35825002	35875000	27.1407	LYN
6	116800002	116850000	27.1433	PIGG
3	129925002	129975000	27.1922	LOC105607935
17	61025002	61075000	27.3691	LOC101110181
20	49750002	49800000	27.4701	MYLK4
2	51850002	51900000	27.5228	LOC101106310
3	132025002	132075000	27.7819	SMUG1
12	21050002	21100000	27.9976	LYPLAL1
10	55825002	55875000	28.0192	LOC101103488
1	49900002	49950000	28.0601	LOC101120030
1	127650002	127700000	28.0921	ADAMTS1
3	105250002	105300000	28.1101	BCL2L11
2	227600002	227650000	28.3916	LOC105610800
13	49500002	49550000	28.4183	LOC101110166
3	90550002	90600000	28.7894	LTBP1
1	94800002	94850000	28.9192	LOC105610669
21	40975002	41025000	28.9559	LOC101119346
18	32525002	32575000	29.0888	PPCDC
4	92750002	92800000	29.3304	CALU
4	92850002	92900000	29.4723	ATP6V1F
18	12575002	12625000	29.5087	MCTP2
13	53225002	53275000	29.6585	LIME1
2	231825002	231875000	29.8936	GPR55
2	71600002	71650000	30	GLIS3
13	33675002	33725000	30.0703	SVIL
20	10925002	10975000	30.257	FGD2
3	90425002	90475000	30.36	LTBP1
4	47075002	47125000	30.6203	CDHR3
9	77175002	77225000	30.6663	VPS13B
23	32325002	32375000	30.7917	LOC105604449
2	182200002	182250000	30.9966	CCDC93
22	13400002	13450000	31.1505	2025-03-05
20	10900002	10950000	31.5519	FGD2
4	69025002	69075000	31.6579	HOXA1
4	92625002	92675000	31.7424	IMPDH1
25	7850002	7900000	31.7794	RBM34
14	39050002	39100000	31.9308	HYDIN
18	49800002	49850000	32.1218	LOC101107554
10	63050002	63100000	32.757	SLITRK5
14	49850002	49900000	32.8645	CNFN
11	51225002	51275000	32.9439	RNF213
8	81675002	81725000	32.9446	SYTL3
16	38800002	38850000	32.9882	SPEF2
2	82250002	82300000	33.1287	NFIB
17	33875002	33925000	33.4146	LOC105602798
2	24650002	24700000	33.5522	LOC105606995
1	118700002	118750000	33.6431	LOC101111769
4	5550002	5600000	33.6651	IKZF1
2	226600002	226650000	33.6913	NYAP2
3	209500002	209550000	33.7322	CCND2
15	49150002	49200000	33.8325	LOC101123149
22	9075002	9125000	33.9062	PAPSS2
14	49725002	49775000	34.0793	LOC101103174
3	132300002	132350000	34.2811	LOC101108905
1	140425002	140475000	34.6253	NRIP1
3	26375002	26425000	34.6919	LOC101102216
1	5425002	5475000	34.6935	AGAP1
11	40075002	40125000	34.7619	CDC6
2	86375002	86425000	34.8909	ADAMTSL1
21	40075002	40125000	34.8978	AHNAK
19	30350002	30400000	34.9516	FOXP1
2	182425002	182475000	35.3761	LOC105609881
2	184875002	184925000	35.5515	LOC105609957
1	94725002	94775000	35.8728	SPAG17
18	66350002	66400000	36.0529	EXOC3L4
19	325002	375000	36.078	VOPP1
14	38975002	39025000	36.0918	LOC105606387
19	11700002	11750000	36.0946	SLC22A14
1	95125002	95175000	36.1405	LOC105610669
5	51550002	51600000	36.2567	ARHGAP26
17	61000002	61050000	36.2586	LOC101110181
3	154075002	154125000	36.319	MSRB3
2	192675002	192725000	36.4761	MYO1B
1	118575002	118625000	36.6665	LOC101111513
2	224250002	224300000	36.707	KCNE4
1	94900002	94950000	37.3593	LOC105610669
18	12225002	12275000	37.6879	MCTP2
7	22825002	22875000	38.236	LOC101107284
1	115225002	115275000	38.6224	LMX1A
13	48775002	48825000	39.1988	BMP2
24	10650002	10700000	40.0726	SNX29
18	19250002	19300000	41.1755	LOC101102268
1	273575002	273625000	41.4599	LOC105605081
1	197525002	197575000	41.5019	LOC105602694
18	32550002	32600000	41.7564	PPCDC
5	85775002	85825000	42.0717	LOC105607443
9	85100002	85150000	42.2919	LOC105616118
3	216825002	216875000	42.5565	LOC101105651
20	4850002	4900000	42.797	LOC105603642
15	3775002	3825000	42.9346	LOC106991615
17	34050002	34100000	43.1562	SPATA5
15	3700002	3750000	44.0241	LOC106991615
11	18550002	18600000	44.1354	NF1
1	234450002	234500000	44.7543	LOC101116694
1	94775002	94825000	45.2668	LOC105610669
2	182150002	182200000	46.3042	CCDC93
18	66475002	66525000	48.0346	LOC106990142
7	89425002	89475000	48.1767	GTF2A1
24	14150002	14200000	48.3966	MYH11
8	30925002	30975000	49.1325	PRDM1
5	51450002	51500000	49.8293	ARHGAP26
6	66575002	66625000	51.229	NIPAL1
4	69975002	70025000	51.2572	LOC101107436
7	89650002	89700000	51.3933	SEL1L
13	48475002	48525000	51.4056	BMP2
2	58625002	58675000	51.6367	GNAQ
4	74725002	74775000	52.8955	TNS3
6	20950002	21000000	56.1359	CXXC4
3	41550002	41600000	56.7882	MEIS1
19	21350002	21400000	57.8602	LOC105603426
12	21100002	21150000	58.963	LYPLAL1
21	2325002	2375000	60.13	FAT3
13	53400002	53450000	61.4584	EEF1A2
1	105475002	105525000	63.1654	ETV3
8	81750002	81800000	63.2148	LOC105615939
1	27775002	27825000	63.298	GLIS1
9	29750002	29800000	63.8367	ZHX2
18	19275002	19325000	64.5592	LOC101121887
2	182275002	182325000	64.7312	INSIG2
13	48750002	48800000	65.0165	BMP2
3	153975002	154025000	65.3108	LOC105609945
1	27800002	27850000	65.4161	GLIS1
20	15100002	15150000	65.8331	TREM2
5	51500002	51550000	66.7718	ARHGAP26
13	33650002	33700000	66.9636	SVIL
15	3475002	3525000	67.2358	LOC106991615
13	48450002	48500000	70.2033	BMP2
3	93625002	93675000	70.2163	LOC106990990
3	154175002	154225000	70.8996	MSRB3
15	3850002	3900000	71.2552	PDGFD
1	185975002	186025000	73.4968	HACD2
1	94825002	94875000	74.172	LOC105610669
2	72600002	72650000	74.6445	RCL1
15	3450002	3500000	76.3785	LOC106991615
14	7700002	7750000	76.651	PLCG2
16	40700002	40750000	76.9696	TARS
2	183125002	183175000	78.7611	EN1
3	211675002	211725000	79.4691	ERC1
8	62650002	62700000	80.488	TNFAIP3
2	182225002	182275000	81.6616	INSIG2
15	3575002	3625000	94.4689	LOC106991615
3	113300002	113350000	97.0505	NAV3
10	32375002	32425000	99.4501	GSX1
11	55200002	55250000	100.444	HN1
15	3900002	3950000	101.615	PDGFD
14	10825002	10875000	103.665	FAM92B
1	95000002	95050000	106.007	LOC105610669
8	87650002	87700000	107.077	LOC105615958
15	3675002	3725000	123.013	LOC106991615
13	48425002	48475000	123.21	BMP2
13	48525002	48575000	124.636	BMP2
12	21075002	21125000	124.744	LYPLAL1
12	66625002	66675000	129.042	KCNK2
7	49325002	49375000	129.775	ALDH1A2
14	51250002	51300000	135.207	CEACAM20
13	48675002	48725000	135.978	BMP2
13	49150002	49200000	142.992	LOC101110166
2	182300002	182350000	144.531	INSIG2
15	3425002	3475000	147.334	LOC106991615
1	27825002	27875000	147.698	GLIS1
21	41100002	41150000	154.731	LOC101120029
14	10800002	10850000	155.878	FAM92B
2	72575002	72625000	167.305	RCL1
15	72425002	72475000	169.979	ALX4
13	49075002	49125000	176.944	LOC101110166
1	94950002	95000000	178.557	LOC105610669
13	48550002	48600000	180.642	BMP2
13	49200002	49250000	180.653	LOC101110166
7	89625002	89675000	186.466	STON2
18	49775002	49825000	191.333	LOC101107554
13	49125002	49175000	207.636	LOC101110166
9	25775002	25825000	210.172	MYC
3	93575002	93625000	211.058	DYSF
13	48725002	48775000	214.994	BMP2
1	94925002	94975000	215.147	LOC105610669
9	25725002	25775000	215.576	MYC
1	27725002	27775000	215.705	GLIS1
13	49175002	49225000	226.393	LOC101110166
9	25700002	25750000	239.459	MYC
2	134975002	135025000	325.178	SP3
13	48900002	48950000	368.717	LOC101117953
2	224225002	224275000	381.913	KCNE4
15	3550002	3600000	520.525	LOC106991615
13	48825002	48875000	558.745	BMP2
15	3725002	3775000	566.521	LOC106991615
15	3500002	3550000	617.348	LOC106991615
9	25750002	25800000	653.201	MYC
13	49000002	49050000	689.66	LOC101117953
15	3650002	3700000	834.702	LOC106991615
13	48950002	49000000	838.054	LOC101117953
13	48925002	48975000	870.017	LOC101117953
15	3825002	3875000	930.683	PDGFD
15	3625002	3675000	1075.22	LOC106991615
13	49025002	49075000	1292.08	LOC101118207
13	48850002	48900000	2044.11	BMP2

## Sheet: TableS4-ROH 
TableS4. Candidate genes identified byROH method.
CHROM	BIN_START	BIN_END	ROH_percentage	Gene
14	35517974	35567973	49.5327	TANGO6
14	35526479	35576478	49.0654	HAS3
14	35587753	35637752	48.5981	SNTB2
14	35587753	35637752	48.5981	UTP4
15	3825920	3875919	48.1308	PDGFD
6	36199935	36249934	45.3271	HERC6
6	36284761	36334760	45.3271	PPM1K
14	35365922	35415921	44.8598	CDH1
6	36135010	36185009	44.8598	HERC5
7	49275001	49325000	44.8598	ALDH1A2
7	89338024	89388023	44.3925	TSHR
5	51425001	51475000	44.3925	ARHGAP26
7	89378118	89428117	43.9252	GTF2A1
3	105250001	105300000	43.9252	BCL2L11
6	36107507	36157506	42.9907	PIGY
6	36107507	36157506	42.9907	PYURF
13	48350001	48400000	42.9907	BMP2
4	92725001	92775000	42.9907	CALU
19	21873757	21923756	42.0561	SUMF1
2	182200002	182250000	42.0561	CCDC136
6	36026124	36076123	41.5888	HERC3
7	89457311	89507310	41.5888	STON2
14	49850002	49900000	41.5888	CNFN
1	105500001	105550000	41.5888	ETV3
6	36395122	36445121	39.2523	ABCG2
4	68884887	68934886	39.2523	HOXA1
4	68771999	68821998	39.2523	HOXA11
4	68771999	68821998	39.2523	HOXA13
4	68884887	68934886	39.2523	HOXA2
4	68884887	68934886	39.2523	HOXA3
4	69060393	69110392	39.2523	SKAP2
1	94913100	94963099	39.2523	TBX15
1	112452625	112458754	39.2523	ETV3L
14	10625001	10675000	39.2523	FAM92B
1	27750001	27800000	39.2523	GLIS1
2	58600001	58650000	39.2523	GNAQ
11	55200001	55250000	39.2523	HN1
4	68900001	68950000	39.2523	HOXA1
4	92600001	92650000	39.2523	IMPDH1
14	49930221	49949431	39.2523	LIPE
6	37304742	37354741	38.785	LCORL
17	44762169	44812168	38.785	MMP17
6	79536831	79586830	38.785	TECRL
1	204724363	204774362	38.785	TTC14
14	50500226	50542078	38.785	MEGF8
3	154499654	154683778	38.785	MSRB3
1	28000001	28050000	38.785	NDC1
11	55254457	55304456	38.3178	ARMC7
7	21149487	21199486	38.3178	CMTM5
7	21149487	21199486	38.3178	EFS
4	68709950	68759949	38.3178	EVX1
11	55150546	55200545	38.3178	GGA3
11	55254457	55304456	38.3178	HN1
7	21149487	21199486	38.3178	IL25
11	55150546	55200545	38.3178	MIF4GD
11	55150546	55200545	38.3178	MRPS7
11	55254457	55304456	38.3178	NT5C
11	55150546	55200545	38.3178	NUP85
17	44740010	44790009	38.3178	ULK1
17	44841017	44891016	37.8505	SFSWAP
11	55260860	55310859	37.8505	SLC16A5
1	94727567	94777566	37.8505	SPAG17
17	62004811	62054810	37.3832	CCDC64
17	62122376	62172375	37.3832	GCN1
7	55966274	56016273	37.3832	GLDN
1	223223121	223273120	37.3832	OTOL1
17	44720102	44770101	37.3832	PUS1
11	55586102	55612098	37.2766	NUP85
4	94439091	94442901	36.9265	OPN1SW
7	21162350	21212349	36.9159	BCL2L2
17	44680573	44730572	36.9159	EP400
7	33878973	33928972	36.9159	ITPKA
11	55276780	55326779	36.9159	KCTD2
6	37232115	37282114	36.9159	NCAPG
7	21162350	21212349	36.9159	PABPN1
1	250875496	250925495	36.9159	PCCB
7	33867423	33917422	36.9159	RTF1
7	21162350	21212349	36.9159	SLC22A17
7	33970467	34020466	36.9159	TYRO3
22	9075001	9125000	36.5765	PAPSS2
11	55321352	55371351	36.4486	ATP5H
2	52018672	52068671	36.4486	GNE
11	55116660	55166659	36.4486	GRB2
21	41072263	41122262	36.4486	HRASLS5
21	41081418	41131417	36.4486	LGALS12
3	154072476	154122475	36.4486	MSRB3
1	251117215	251167214	36.4486	PPP2R3A
2	51876241	51926240	36.4486	RNF38
15	3825001	3875000	36.2264	PDGFD
14	10641770	10691769	35.9813	FAM92B
10	35557443	35607442	35.9813	FGF9
7	34147034	34197033	35.9813	MAPKBP1
7	34147034	34197033	35.9813	MGA
7	33946135	33996134	35.9813	RPAP1
4	94456826	94460638	35.8764	POLR2M
11	51200001	51250000	35.5263	RNF213
7	57199512	57249511	35.514	ATP8B4
18	55266262	55316261	35.514	CATSPERB
7	33934296	33984295	35.514	LTK
10	35675167	35725166	35.514	MICU2
10	34073743	34123742	35.514	MTMR6
10	35964933	36014932	35.514	N6AMT2
10	34056762	34106761	35.514	NUP58
21	17989821	18039820	35.514	PAK1
13	42843599	42893598	35.514	PGFS
17	62194704	62244703	35.514	PXN
17	62191871	62241870	35.514	RPLP0
10	35793046	35843045	35.514	SAP18
17	62211215	62261214	35.514	SIRT4
7	56273036	56323035	35.514	TNFAIP8L3
10	35964933	36014932	35.514	XPO4
10	35711739	35761738	35.514	ZDHHC20
2	51900001	51950000	35.1763	RNF38
6	75671050	75721049	35.0467	ADGRL3
13	51312341	51362340	35.0467	AVP
7	56098479	56148478	35.0467	CYP19
18	55382776	55432775	35.0467	FBLN5
10	35731175	35781174	35.0467	MRPL57
13	51312341	51362340	35.0467	OXT
10	35731175	35781174	35.0467	SKA3
18	55322678	55372677	35.0467	TC2N
13	51312341	51362340	35.0467	UBOX5
4	69050001	69100000	34.8262	SKAP2
21	41189931	41239930	34.5794	ATL3
14	35672199	35722198	34.5794	COG8
3	154203604	154253603	34.5794	LEMD3
14	35672199	35722198	34.5794	PDF
14	35672199	35722198	34.5794	VPS4A
1	94725001	94775000	34.4761	SPAG17
17	34100001	34150000	34.1261	SPATA5
13	51562054	51612053	34.1121	C13H20orf141
2	49952458	50002457	34.1121	CCDC180
17	52254911	52304910	34.1121	CCDC62
13	51562054	51612053	34.1121	PCED1A
11	55106853	55156852	34.1121	SLC25A19
13	51562054	51612053	34.1121	TMEM239
13	51562054	51612053	34.1121	VPS16
16	38700001	38750000	33.776	SPEF2
18	41643427	41693426	33.6449	AKAP6
13	42916309	42966308	33.6449	AKR1E2
2	113453443	113503442	33.6449	ARHGEF4
10	36092139	36142138	33.6449	CRYL1
6	37206681	37256680	33.6449	DCAF16
1	27797821	27847820	33.6449	GLIS1
7	21057171	21107170	33.6449	MYH7
7	21187550	21237549	33.6449	PPP1R3E
2	49944501	49994500	33.6449	TDRD7
9	68377407	68427406	33.6449	TMEM74
7	89625002	89675000	33.426	STON2
7	56316756	56366755	33.1776	AP4E1
13	48380945	48430944	33.1776	BMP2
9	68515247	68565246	33.1776	EMC2
17	52196174	52246173	33.1776	HIP1R
14	10575415	10625414	33.1776	KIAA0513
10	7154950	7204949	33.1776	PCDH17
2	49817182	49867181	33.1776	TMOD1
1	94913100	94963099	33.0759	TBX15
3	105001249	105051248	32.7103	ACOXL
10	36219203	36269202	32.7103	GJB2
10	36219203	36269202	32.7103	GJB6
10	36031134	36081133	32.7103	IFT88
4	47616855	47666854	32.7103	NAMPT
7	21045983	21095982	32.7103	NGDN
7	21029335	21079334	32.7103	ZFHX2
15	17220559	17270558	32.243	ACAT1
7	20985564	21035563	32.243	AP1G2
2	52064605	52114604	32.243	CLTA
17	44586782	44636781	32.243	DDX51
7	55872980	55922979	32.243	DMXL2
2	30906686	30956685	32.243	FANCC
2	122599547	122649546	32.243	FSIP2
10	36246514	36296513	32.243	GJA3
7	21228817	21278816	32.243	HOMEZ
15	17230859	17280858	32.243	NPAT
7	20985564	21035563	32.243	THTPA
2	49766023	49816022	32.243	TSTD2
18	41437327	41487326	31.7757	ARHGAP5
14	34261473	34311472	31.7757	ATP6V0D1
20	17331335	17381334	31.7757	C20H6orf223
2	52131135	52181134	31.7757	CCIN
11	55345530	55395529	31.7757	CDR2L
6	81029353	81079352	31.7757	EPHA5
5	41725048	41775047	31.7757	GDF9
11	55345530	55395529	31.7757	ICT1
7	20925631	20975630	31.7757	JPH4
2	113798828	113848827	31.7757	PLEKHB2
5	41703971	41753970	31.7757	SHROOM1
17	34305967	34355966	31.7757	SPATA5
20	17271636	17321635	31.7757	VEGFA
14	34261473	34311472	31.7757	ZDHHC1
2	182840631	182890630	31.3084	EN1
6	37141815	37191814	31.3084	FAM184B
2	35707650	35757649	31.3084	GKAP1
4	46285633	46335632	31.3084	KMT2E
1	192502585	192552584	31.3084	MB21D2
17	62244883	62294882	31.3084	PLA2G1B
14	34482181	34532180	31.3084	RANBP10
7	57027888	57077887	31.3084	SLC27A2
4	46315429	46365428	31.3084	SRPK2
1	250725490	250775489	31.3084	STAG1
5	41325141	41375140	31.3084	TCF3
17	52171988	52221987	31.3084	VPS37B
14	10551188	10601187	31.3084	ZDHHC7
18	53956267	54006266	30.8411	ADAL
14	34460686	34510685	30.8411	C14H16orf86
6	116496022	116546021	30.8411	CPLX1
13	51578736	51628735	30.8411	CPXM1
13	51214958	51264957	30.8411	DDRGK1
6	116367511	116417510	30.8411	DGKQ
14	34460686	34510685	30.8411	ENKD1
2	113741021	113791020	30.8411	FAM168B
13	51266127	51316126	30.8411	FASTKD5
6	116367511	116417510	30.8411	IDUA
17	29630666	29680665	30.8411	INTU
13	51214958	51264957	30.8411	ITPA
4	42556723	42606722	30.8411	MAGI2
1	117855183	117905182	30.8411	MPZL1
17	62264062	62314061	30.8411	MSI1
3	71863840	71913839	30.8411	NRXN1
8	51090144	51140143	30.8411	NT5E
4	45312949	45362948	30.8411	ORC5
17	29630666	29680665	30.8411	SLC25A31
13	51214958	51264957	30.8411	SLC4A11
6	116367511	116417510	30.8411	TMEM175
18	54041014	54091013	30.8411	TP53BP1
18	54041014	54091013	30.8411	TUBGCP4
18	53956267	54006266	30.8411	ZSCAN29
17	29455232	29505231	30.3738	ABHD18
5	41737364	41787363	30.3738	AFF4
14	34318439	34368438	30.3738	AGRP
10	36818236	36868235	30.3738	ATP12A
4	103803324	103853323	30.3738	BRAF
18	54167009	54217008	30.3738	CKMT1A
4	103668184	103718183	30.3738	DENND2A
13	51631128	51681127	30.3738	EBF4
14	34318439	34368438	30.3738	FAM65A
17	34476790	34526789	30.3738	FGF2
6	116339547	116389546	30.3738	FGFRL1
7	34199782	34249781	30.3738	JMJD7
2	35701118	35751117	30.3738	KIF27
5	41737364	41787363	30.3738	LEAP2
18	54141850	54191849	30.3738	MAP1A
17	29455232	29505231	30.3738	MFSD8
6	25031030	25081029	30.3738	MTTP
6	35943377	35993376	30.3738	NAP1L5
14	35685561	35735560	30.3738	NIP7
17	34412566	34462565	30.3738	NUDT6
4	47940465	47990464	30.3738	PIK3CG
7	34199782	34249781	30.3738	PLA2G4B
18	54167009	54217008	30.3738	PPIP5K1
4	45180395	45230394	30.3738	RELN
7	21259582	21309581	30.3738	RNF212B
4	35539423	35589422	30.3738	SEMA3D
3	119990593	120040592	30.3738	SLC6A15
5	41679898	41729897	30.3738	SOWAHA
2	35854288	35904287	30.3738	UBQLN1

## Sheet: TableS5-overlap-genes32
TableS5. 32 overlap genes identified by Fst-pi, XP-CLR,and ROH method.
CHROM	BIN_START	BIN_END	Genes
7	49275001	49325000	ALDH1A2
5	51425001	51475000	ARHGAP26
3	105250001	105300000	BCL2L11
13	48350001	48400000	BMP2
4	92725001	92775000	CALU
2	182200002	182250000	CCDC136
14	49850002	49900000	CNFN
1	105500001	105550000	ETV3
1	112452625	112458754	ETV3L
14	10625001	10675000	FAM92B
1	27750001	27800000	GLIS1
2	58600001	58650000	GNAQ
11	55200001	55250000	HN1
4	68900001	68950000	HOXA1
4	92600001	92650000	IMPDH1
14	49930221	49949431	LIPE
14	50500226	50542078	MEGF8
3	154499654	154683778	MSRB3
1	28000001	28050000	NDC1
11	55586102	55612098	NUP85
4	94439091	94442901	OPN1SW
22	9075001	9125000	PAPSS2
15	3825001	3875000	PDGFD
4	94456826	94460638	POLR2M
11	51200001	51250000	RNF213
2	51900001	51950000	RNF38
4	69050001	69100000	SKAP2
1	94725001	94775000	SPAG17
17	34100001	34150000	SPATA5
16	38700001	38750000	SPEF2
7	89625002	89675000	STON2
1	94913100	94963099	TBX15
